# Supplementary material for: Effect of naturally-occurring mutations on the stability and function of cancer-associated NQO1: Comparison of experiments and computation
Source: Front Mol Biosci. 2022 Nov 24;9:1063620. doi: 10.3389/fmolb.2022.1063620 (PMC9730889; doi:10.3389/fmolb.2022.1063620)
Supplement: Supplementary file 1 [file Presentation1.zip]

Archive with 7 entries (7 files):
- Suppl. Figure 1.DOCX
- Suppl. Figure 2.DOCX
- Suppl. Figure 3.DOCX
- Suppl. Figure 4.DOCX
- Suppl. Figure 5.DOCX
- Suppl. Figure 6.DOCX
- Suppl. Figure 7.DOCX
