# Supplementary material for: Effect of naturally-occurring mutations on the stability and function of cancer-associated NQO1: Comparison of experiments and computation
Source: Front Mol Biosci. 2022 Nov 24;9:1063620. doi: 10.3389/fmolb.2022.1063620 (PMC9730889; doi:10.3389/fmolb.2022.1063620)
Supplement: Supplementary file 5 [file DataSheet1.XLSX]

## Sheet: Sheet1
	mutation	rosetta_monomer_variant	rosetta_monomer_residue	rosetta_dimer_variant	rosetta_dimer_residue	gemme_variant	gemme_residue	class_variant	class_residue
0	M1A					-0.604735	-0.906516	nan	nan
1	M1C					-1.49454	-0.906516	nan	nan
2	M1D					-1.53144	-0.906516	nan	nan
3	M1E					-1.53144	-0.906516	nan	nan
4	M1F					-1.32955	-0.906516	nan	nan
5	M1G					-1.81669	-0.906516	nan	nan
6	M1H					-1.53144	-0.906516	nan	nan
7	M1I					-0.891823	-0.906516	nan	nan
8	M1K					-0.8939	-0.906516	nan	nan
9	M1L					-0.336578	-0.906516	nan	nan
10	M1=						-0.906516	nan	nan
11	M1N					-0.898938	-0.906516	nan	nan
12	M1P					-0.801734	-0.906516	nan	nan
13	M1Q					-0.833326	-0.906516	nan	nan
14	M1R					-0.906516	-0.906516	nan	nan
15	M1S					-1.21683	-0.906516	nan	nan
16	M1T					-0.756917	-0.906516	nan	nan
17	M1V					-0.608955	-0.906516	nan	nan
18	M1W					-1.73424	-0.906516	nan	nan
19	M1Y					-1.73424	-0.906516	nan	nan
20	V2A	0.0212644	-0.16931	0.677011	0.441552	-0.0106089	-0.710835	WT-like	WT-like
21	V2C	0.787126	-0.16931	0.831552	0.441552	-1.03942	-0.710835	WT-like	WT-like
22	V2D	-0.16931	-0.16931	1.73638	0.441552	-1.09672	-0.710835	WT-like	WT-like
23	V2E	0.52069	-0.16931	1.51966	0.441552	-0.674596	-0.710835	WT-like	WT-like
24	V2F	2.01207	-0.16931	1.11339	0.441552	-1.39587	-0.710835	unstable-active	WT-like
25	V2G	-0.0842529	-0.16931	0.543103	0.441552	-1.20896	-0.710835	WT-like	WT-like
26	V2H	-0.307586	-0.16931	0.251552	0.441552	-0.59091	-0.710835	WT-like	WT-like
27	V2I	-0.34069	-0.16931	0.0354023	0.441552	-0.770524	-0.710835	WT-like	WT-like
28	V2K	-0.430805	-0.16931	0.537069	0.441552	-0.710835	-0.710835	WT-like	WT-like
29	V2L	-1.81069	-0.16931	-1.5292	0.441552	-0.634127	-0.710835	WT-like	WT-like
30	V2M	-1.11575	-0.16931	-0.139368	0.441552	-0.437117	-0.710835	WT-like	WT-like
31	V2N	-0.495862	-0.16931	0.635862	0.441552	-0.82904	-0.710835	WT-like	WT-like
32	V2P	-0.777586	-0.16931	-1.53466	0.441552	-0.664812	-0.710835	WT-like	WT-like
33	V2Q	-0.572299	-0.16931	-0.629943	0.441552	-0.58665	-0.710835	WT-like	WT-like
34	V2R	-1.68483	-0.16931	-0.0337356	0.441552	-0.990956	-0.710835	WT-like	WT-like
35	V2S	0.058046	-0.16931	0.393736	0.441552	-0.331857	-0.710835	WT-like	WT-like
36	V2T	0.121494	-0.16931	0.441552	0.441552	-0.313945	-0.710835	WT-like	WT-like
37	V2=		-0.16931		0.441552		-0.710835	nan	nan
38	V2W	0.185172	-0.16931	1.96132	0.441552	-1.39587	-0.710835	WT-like	WT-like
39	V2Y	1.42701	-0.16931	0.393621	0.441552	-1.33218	-0.710835	WT-like	WT-like
40	G3A	-0.134483	1.9692	0.605862	2.06598	0.0166933	-0.305381	WT-like	WT-like
41	G3C	2.10276	1.9692	2.40557	2.06598	-0.383558	-0.305381	unstable-active	WT-like
42	G3D	2.02793	1.9692	2.32736	2.06598	-0.384234	-0.305381	unstable-active	WT-like
43	G3E	2.13149	1.9692	3.31534	2.06598	-0.280563	-0.305381	unstable-active	WT-like
44	G3F	0.0713793	1.9692	1.65954	2.06598	-0.664946	-0.305381	WT-like	WT-like
45	G3=		1.9692		2.06598		-0.305381	nan	nan
46	G3H	1.43161	1.9692	3.19046	2.06598	-0.484494	-0.305381	WT-like	WT-like
47	G3I	3.54345	1.9692	3.59753	2.06598	-0.389568	-0.305381	unstable-active	WT-like
48	G3K	1.97264	1.9692	2.06598	2.06598	-0.274682	-0.305381	WT-like	WT-like
49	G3L	0.431494	1.9692	1.55793	2.06598	0.0103072	-0.305381	WT-like	WT-like
50	G3M	0.592874	1.9692	1.64713	2.06598	-0.305381	-0.305381	WT-like	WT-like
51	G3N	1.95759	1.9692	3.07339	2.06598	-0.429476	-0.305381	WT-like	WT-like
52	G3P	2.62506	1.9692	1.68109	2.06598	-0.301412	-0.305381	unstable-active	WT-like
53	G3Q	1.25414	1.9692	2.78218	2.06598	-0.217442	-0.305381	WT-like	WT-like
54	G3R	1.55046	1.9692	1.35943	2.06598	-0.433259	-0.305381	WT-like	WT-like
55	G3S	1.9692	1.9692	0.868218	2.06598	-0.211123	-0.305381	WT-like	WT-like
56	G3T	2.88885	1.9692	1.165	2.06598	0.00275103	-0.305381	unstable-active	WT-like
57	G3V	2.25931	1.9692	0.543161	2.06598	-0.00564601	-0.305381	unstable-active	WT-like
58	G3W	2.49402	1.9692	2.29707	2.06598	-0.713046	-0.305381	unstable-active	WT-like
59	G3Y	0.490805	1.9692	2.37741	2.06598	-0.713046	-0.305381	WT-like	WT-like
60	R4A	2.16621	1.49103	1.71874	0.977184	-2.07206	-2.07206	unstable-active	WT-like
61	R4C	2.13448	1.49103	1.64201	0.977184	-2.62194	-2.07206	unstable-active	WT-like
62	R4D	2.02241	1.49103	1.24115	0.977184	-2.44167	-2.07206	unstable-active	WT-like
63	R4E	1.52828	1.49103	0.977184	0.977184	-2.18702	-2.07206	WT-like	WT-like
64	R4F	0.940345	1.49103	1.04989	0.977184	-3.10599	-2.07206	inactive-stable	WT-like
65	R4G	2.69034	1.49103	2.12333	0.977184	-1.8064	-2.07206	unstable-active	WT-like
66	R4H	1.10897	1.49103	0.911897	0.977184	-2.44444	-2.07206	WT-like	WT-like
67	R4I	1.19241	1.49103	0.926264	0.977184	-1.87714	-2.07206	WT-like	WT-like
68	R4K	1.23379	1.49103	0.496954	0.977184	-0.242625	-2.07206	WT-like	WT-like
69	R4L	0.962414	1.49103	0.583621	0.977184	-1.16382	-2.07206	WT-like	WT-like
70	R4M	1.49103	1.49103	1.30718	0.977184	-1.3884	-2.07206	WT-like	WT-like
71	R4N	1.50138	1.49103	1.07402	0.977184	-2.37898	-2.07206	WT-like	WT-like
72	R4P	5.28483	1.49103	3.56534	0.977184	-2.19041	-2.07206	unstable-active	WT-like
73	R4Q	1.69759	1.49103	0.503391	0.977184	-1.58384	-2.07206	WT-like	WT-like
74	R4=		1.49103		0.977184		-2.07206	nan	nan
75	R4S	1.77414	1.49103	0.99477	0.977184	-1.38126	-2.07206	WT-like	WT-like
76	R4T	1.15621	1.49103	0.681494	0.977184	-1.92773	-2.07206	WT-like	WT-like
77	R4V	1.07322	1.49103	0.748276	0.977184	-1.51004	-2.07206	WT-like	WT-like
78	R4W	0.320345	1.49103	0.36092	0.977184	-3.30445	-2.07206	inactive-stable	WT-like
79	R4Y	1.02517	1.49103	0.896552	0.977184	-3.10658	-2.07206	inactive-stable	WT-like
80	R5A	0.851724	0.768046	1.43437	1.06046	-0.881593	-1.53771	WT-like	WT-like
81	R5C	0.877241	0.768046	1.19931	1.06046	-1.70909	-1.53771	WT-like	WT-like
82	R5D	2.99138	0.768046	3.32828	1.06046	-1.12469	-1.53771	unstable-active	WT-like
83	R5E	1.94103	0.768046	2.22626	1.06046	-1.38623	-1.53771	WT-like	WT-like
84	R5F	-0.0882759	0.768046	0.163276	1.06046	-2.00636	-1.53771	WT-like	WT-like
85	R5G	2.50276	0.768046	3.18471	1.06046	-2.13098	-1.53771	unstable-active	WT-like
86	R5H	0.562069	0.768046	1.04362	1.06046	-0.885609	-1.53771	WT-like	WT-like
87	R5I	-0.845517	0.768046	-0.223851	1.06046	-1.63769	-1.53771	WT-like	WT-like
88	R5K	0.768046	0.768046	1.06046	1.06046	-0.118054	-1.53771	WT-like	WT-like
89	R5L	-0.0770115	0.768046	0.779138	1.06046	-1.53771	-1.53771	WT-like	WT-like
90	R5M	0.133678	0.768046	0.93	1.06046	-1.65282	-1.53771	WT-like	WT-like
91	R5N	1.19345	0.768046	1.53322	1.06046	-0.615326	-1.53771	WT-like	WT-like
92	R5P	5.70793	0.768046	4.95448	1.06046	-1.93993	-1.53771	unstable-active	WT-like
93	R5Q	1.40517	0.768046	1.24391	1.06046	-1.14809	-1.53771	WT-like	WT-like
94	R5=		0.768046		1.06046		-1.53771	nan	nan
95	R5S	1.37448	0.768046	1.48115	1.06046	-0.876592	-1.53771	WT-like	WT-like
96	R5T	0.521379	0.768046	0.866897	1.06046	-0.848757	-1.53771	WT-like	WT-like
97	R5V	-0.753103	0.768046	-0.101149	1.06046	-1.69982	-1.53771	WT-like	WT-like
98	R5W	-0.500805	0.768046	0.181379	1.06046	-2.22112	-1.53771	WT-like	WT-like
99	R5Y	0.0522989	0.768046	-0.0394828	1.06046	-2.22112	-1.53771	WT-like	WT-like
100	A6=		2.7477		3.12603		-3.22699	nan	nan
101	A6C	-0.097931	2.7477	-0.290632	3.12603	-2.67106	-3.22699	WT-like	total-loss
102	A6D	3.42046	2.7477	3.48672	3.12603	-3.43954	-3.22699	total-loss	total-loss
103	A6E	4.18345	2.7477	4.43816	3.12603	-3.80913	-3.22699	total-loss	total-loss
104	A6F	2.49793	2.7477	3.12603	3.12603	-3.6232	-3.22699	total-loss	total-loss
105	A6G	2.94103	2.7477	2.81259	3.12603	-4.44787	-3.22699	total-loss	total-loss
106	A6H	2.7477	2.7477	3.22207	3.12603	-3.10144	-3.22699	total-loss	total-loss
107	A6I	0.238276	2.7477	0.957184	3.12603	-1.27301	-3.22699	WT-like	total-loss
108	A6K	7.41172	2.7477	7.07971	3.12603	-3.82729	-3.22699	total-loss	total-loss
109	A6L	2.51667	2.7477	3.41333	3.12603	-2.47644	-3.22699	unstable-active	total-loss
110	A6M	1.49563	2.7477	1.29155	3.12603	-2.66064	-3.22699	WT-like	total-loss
111	A6N	2.03632	2.7477	1.97201	3.12603	-3.08806	-3.22699	total-loss	total-loss
112	A6P	6.59184	2.7477	7.04155	3.12603	-3.61252	-3.22699	total-loss	total-loss
113	A6Q	2.87517	2.7477	2.81385	3.12603	-3.36885	-3.22699	total-loss	total-loss
114	A6R	8.03897	2.7477	8.52305	3.12603	-4.29896	-3.22699	total-loss	total-loss
115	A6S	1.67172	2.7477	1.46764	3.12603	-2.4713	-3.22699	WT-like	total-loss
116	A6T	0.886552	2.7477	0.870057	3.12603	-2.32466	-3.22699	WT-like	total-loss
117	A6V	-0.737471	2.7477	-0.616954	3.12603	-1.18354	-3.22699	WT-like	total-loss
118	A6W	6.06115	2.7477	5.33592	3.12603	-4.16355	-3.22699	total-loss	total-loss
119	A6Y	4.05598	2.7477	5.48328	3.12603	-3.22699	-3.22699	total-loss	total-loss
120	L7A	4.04517	3.4931	4.1046	3.5558	-3.92401	-3.94356	total-loss	total-loss
121	L7C	3.4931	3.4931	3.48546	3.5558	-3.94356	-3.94356	total-loss	total-loss
122	L7D	4.80299	3.4931	5.11316	3.5558	-4.74809	-3.94356	total-loss	total-loss
123	L7E	3.96632	3.4931	4.50293	3.5558	-4.74809	-3.94356	total-loss	total-loss
124	L7F	-0.758851	3.4931	-0.263448	3.5558	-2.76149	-3.94356	WT-like	total-loss
125	L7G	6.69655	3.4931	6.82437	3.5558	-4.69004	-3.94356	total-loss	total-loss
126	L7H	1.64506	3.4931	1.61011	3.5558	-3.69593	-3.94356	inactive-stable	total-loss
127	L7I	3.38276	3.4931	3.5558	3.5558	-3.14724	-3.94356	total-loss	total-loss
128	L7K	6.02897	3.4931	5.65609	3.5558	-5.16108	-3.94356	total-loss	total-loss
129	L7=		3.4931		3.5558		-3.94356	nan	nan
130	L7M	1.6477	3.4931	1.6304	3.5558	-3.10117	-3.94356	inactive-stable	total-loss
131	L7N	3.28609	3.4931	3.54914	3.5558	-4.13242	-3.94356	total-loss	total-loss
132	L7P	12.4444	3.4931	11.7671	3.5558	-4.94482	-3.94356	total-loss	total-loss
133	L7Q	2.98724	3.4931	2.82879	3.5558	-4.28051	-3.94356	total-loss	total-loss
134	L7R	4.88241	3.4931	5.46052	3.5558	-5.14326	-3.94356	total-loss	total-loss
135	L7S	4.96805	3.4931	4.57931	3.5558	-3.88236	-3.94356	total-loss	total-loss
136	L7T	3.7192	3.4931	3.48931	3.5558	-3.85321	-3.94356	total-loss	total-loss
137	L7V	2.09	3.4931	2.0908	3.5558	-2.89473	-3.94356	unstable-active	total-loss
138	L7W	2.34897	3.4931	3.74954	3.5558	-4.54498	-3.94356	total-loss	total-loss
139	L7Y	0.301724	3.4931	0.53569	3.5558	-3.72155	-3.94356	inactive-stable	total-loss
140	I8A	4.1323	4.1323	4.18305	4.01805	-3.29249	-3.34508	total-loss	total-loss
141	I8C	3.54149	4.1323	3.24132	4.01805	-3.23134	-3.34508	total-loss	total-loss
142	I8D	4.84287	4.1323	4.78879	4.01805	-4.25074	-3.34508	total-loss	total-loss
143	I8E	4.38586	4.1323	4.42448	4.01805	-4.25074	-3.34508	total-loss	total-loss
144	I8F	2.07575	4.1323	2.61994	4.01805	-3.23292	-3.34508	total-loss	total-loss
145	I8G	6.51195	4.1323	6.54845	4.01805	-4.26688	-3.34508	total-loss	total-loss
146	I8H	3.88736	4.1323	4.01805	4.01805	-3.55812	-3.34508	total-loss	total-loss
147	I8=		4.1323		4.01805		-3.34508	nan	nan
148	I8K	7.83989	4.1323	7.96	4.01805	-4.60458	-3.34508	total-loss	total-loss
149	I8L	0.412299	4.1323	0.572299	4.01805	-1.32542	-3.34508	WT-like	total-loss
150	I8M	2.78874	4.1323	2.35695	4.01805	-2.3	-3.34508	unstable-active	total-loss
151	I8N	3.37839	4.1323	3.33236	4.01805	-4.25074	-3.34508	total-loss	total-loss
152	I8P	6.26333	4.1323	5.18103	4.01805	-4.60458	-3.34508	total-loss	total-loss
153	I8Q	4.27782	4.1323	3.84264	4.01805	-4.25074	-3.34508	total-loss	total-loss
154	I8R	6.27575	4.1323	6.27316	4.01805	-4.60458	-3.34508	total-loss	total-loss
155	I8S	4.81529	4.1323	4.56701	4.01805	-3.34508	-3.34508	total-loss	total-loss
156	I8T	3.55276	4.1323	3.23563	4.01805	-3.27094	-3.34508	total-loss	total-loss
157	I8V	1.16609	4.1323	0.982701	4.01805	-0.403361	-3.34508	WT-like	total-loss
158	I8W	5.22931	4.1323	6.84529	4.01805	-2.89796	-3.34508	unstable-active	total-loss
159	I8Y	3.3323	4.1323	3.4742	4.01805	-2.87617	-3.34508	unstable-active	total-loss
160	V9A	3.66805	3.14483	3.82264	3.82264	-3.5749	-3.5749	total-loss	total-loss
161	V9C	3.14483	3.14483	2.96345	3.82264	-3.91961	-3.5749	total-loss	total-loss
162	V9D	4.97885	3.14483	5.2408	3.82264	-3.77365	-3.5749	total-loss	total-loss
163	V9E	5.47989	3.14483	5.69609	3.82264	-3.77365	-3.5749	total-loss	total-loss
164	V9F	0.786437	3.14483	1.69138	3.82264	-3.34918	-3.5749	inactive-stable	total-loss
165	V9G	5.99241	3.14483	6.37667	3.82264	-4.35106	-3.5749	total-loss	total-loss
166	V9H	3.10575	3.14483	3.59701	3.82264	-3.77365	-3.5749	total-loss	total-loss
167	V9I	-0.105517	3.14483	0.0555747	3.82264	-0.210511	-3.5749	WT-like	total-loss
168	V9K	7.14437	3.14483	7.72471	3.82264	-4.18415	-3.5749	total-loss	total-loss
169	V9L	1.58092	3.14483	1.57592	3.82264	-1.77632	-3.5749	WT-like	total-loss
170	V9M	2.49356	3.14483	3.31075	3.82264	-1.31867	-3.5749	unstable-active	total-loss
171	V9N	2.83598	3.14483	3.1273	3.82264	-3.38309	-3.5749	total-loss	total-loss
172	V9P	6.31391	3.14483	5.35075	3.82264	-4.35106	-3.5749	total-loss	total-loss
173	V9Q	4.76529	3.14483	4.30351	3.82264	-3.77365	-3.5749	total-loss	total-loss
174	V9R	4.75575	3.14483	8.88937	3.82264	-3.53072	-3.5749	total-loss	total-loss
175	V9S	4.19253	3.14483	4.31356	3.82264	-3.91961	-3.5749	total-loss	total-loss
176	V9T	2.74621	3.14483	2.56345	3.82264	-3.57422	-3.5749	total-loss	total-loss
177	V9=		3.14483		3.82264		-3.5749	nan	nan
178	V9W	2.8146	3.14483	4.88833	3.82264	-3.2658	-3.5749	total-loss	total-loss
179	V9Y	1.9	3.14483	2.82374	3.82264	-3.2883	-3.5749	inactive-stable	total-loss
180	L10A	3.49437	3.50897	3.57724	3.28793	-3.29007	-2.98115	total-loss	total-loss
181	L10C	3.55805	3.50897	3.24362	3.28793	-3.11637	-2.98115	total-loss	total-loss
182	L10D	4.96414	3.50897	5.08466	3.28793	-3.31582	-2.98115	total-loss	total-loss
183	L10E	4.36966	3.50897	4.40121	3.28793	-3.30877	-2.98115	total-loss	total-loss
184	L10F	0.170115	3.50897	0.0863793	3.28793	-1.37175	-2.98115	WT-like	total-loss
185	L10G	5.36391	3.50897	5.32977	3.28793	-5.2901	-2.98115	total-loss	total-loss
186	L10H	2.1577	3.50897	2.16713	3.28793	-2.50972	-2.98115	unstable-active	total-loss
187	L10I	1.17414	3.50897	1.24132	3.28793	-2.61104	-2.98115	WT-like	total-loss
188	L10K	3.79161	3.50897	3.74287	3.28793	-4.40646	-2.98115	total-loss	total-loss
189	L10=		3.50897		3.28793		-2.98115	nan	nan
190	L10M	2.16161	3.50897	2.2969	3.28793	-2.46925	-2.98115	unstable-active	total-loss
191	L10N	3.67782	3.50897	3.52466	3.28793	-2.98115	-2.98115	unstable-active	total-loss
192	L10P	6.47552	3.50897	5.43379	3.28793	-5.2901	-2.98115	total-loss	total-loss
193	L10Q	3.45172	3.50897	2.97034	3.28793	-3.25212	-2.98115	total-loss	total-loss
194	L10R	3.89368	3.50897	3.63437	3.28793	-3.96467	-2.98115	total-loss	total-loss
195	L10S	4.1069	3.50897	3.81672	3.28793	-2.74514	-2.98115	unstable-active	total-loss
196	L10T	3.50897	3.50897	3.28793	3.28793	-2.86223	-2.98115	unstable-active	total-loss
197	L10V	2.11414	3.50897	2.28149	3.28793	-2.3054	-2.98115	unstable-active	total-loss
198	L10W	1.54402	3.50897	1.46241	3.28793	-2.94253	-2.98115	WT-like	total-loss
199	L10Y	0.71069	3.50897	0.444885	3.28793	-1.32596	-2.98115	WT-like	total-loss
200	A11=		4.95241		5.40149		-4.13002	nan	nan
201	A11C	1.42908	4.95241	1.34494	5.40149	-2.518	-4.13002	WT-like	total-loss
202	A11D	2.63494	4.95241	2.86149	5.40149	-3.98606	-4.13002	total-loss	total-loss
203	A11E	4.95241	4.95241	6.96109	5.40149	-4.49532	-4.13002	total-loss	total-loss
204	A11F	7.86172	4.95241	7.7077	5.40149	-4.21947	-4.13002	total-loss	total-loss
205	A11G	2.36736	4.95241	2.4492	5.40149	-3.06413	-4.13002	total-loss	total-loss
206	A11H	5.70805	4.95241	6.75322	5.40149	-4.03531	-4.13002	total-loss	total-loss
207	A11I	2.9323	4.95241	3.39667	5.40149	-4.1423	-4.13002	total-loss	total-loss
208	A11K	6.20782	4.95241	7.22448	5.40149	-5.75114	-4.13002	total-loss	total-loss
209	A11L	4.31402	4.95241	7.34753	5.40149	-4.56081	-4.13002	total-loss	total-loss
210	A11M	5.14736	4.95241	5.7454	5.40149	-3.9913	-4.13002	total-loss	total-loss
211	A11N	2.92782	4.95241	2.79713	5.40149	-4.10149	-4.13002	total-loss	total-loss
212	A11P	4.98253	4.95241	3.9854	5.40149	-5.05943	-4.13002	total-loss	total-loss
213	A11Q	5.25989	4.95241	5.40149	5.40149	-4.49532	-4.13002	total-loss	total-loss
214	A11R	5.1508	4.95241	7.18052	5.40149	-5.75114	-4.13002	total-loss	total-loss
215	A11S	1.86402	4.95241	1.57753	5.40149	-2.79248	-4.13002	WT-like	total-loss
216	A11T	2.1308	4.95241	2.85178	5.40149	-2.65313	-4.13002	unstable-active	total-loss
217	A11V	1.21977	4.95241	1.92667	5.40149	-3.54293	-4.13002	inactive-stable	total-loss
218	A11W	14.8489	4.95241	15.9189	5.40149	-4.6039	-4.13002	total-loss	total-loss
219	A11Y	9.17333	4.95241	8.62695	5.40149	-4.13002	-4.13002	total-loss	total-loss
220	H12A	1.03644	1.35046	1.10132	1.19207	-4.91131	-5.35568	inactive-stable	inactive-stable
221	H12C	1.34218	1.35046	1.10483	1.19207	-5.33318	-5.35568	inactive-stable	inactive-stable
222	H12D	0.732874	1.35046	0.901897	1.19207	-3.27259	-5.35568	inactive-stable	inactive-stable
223	H12E	1.3708	1.35046	1.19207	1.19207	-3.79173	-5.35568	inactive-stable	inactive-stable
224	H12F	1.1146	1.35046	0.855805	1.19207	-5.35568	-5.35568	inactive-stable	inactive-stable
225	H12G	3.42805	1.35046	3.3604	1.19207	-5.97474	-5.35568	total-loss	inactive-stable
226	H12=		1.35046		1.19207		-5.35568	nan	nan
227	H12I	0.528621	1.35046	0.406954	1.19207	-5.73866	-5.35568	inactive-stable	inactive-stable
228	H12K	2.39793	1.35046	2.50971	1.19207	-5.91673	-5.35568	total-loss	inactive-stable
229	H12L	2.52379	1.35046	2.49098	1.19207	-5.40946	-5.35568	total-loss	inactive-stable
230	H12M	1.4092	1.35046	1.5404	1.19207	-5.73866	-5.35568	inactive-stable	inactive-stable
231	H12N	1.17678	1.35046	1.16511	1.19207	-3.02982	-5.35568	inactive-stable	inactive-stable
232	H12P	5.53931	1.35046	4.31356	1.19207	-6.29971	-5.35568	total-loss	inactive-stable
233	H12Q	2.58586	1.35046	2.09845	1.19207	-3.12774	-5.35568	total-loss	inactive-stable
234	H12R	2.36356	1.35046	2.14805	1.19207	-5.7018	-5.35568	total-loss	inactive-stable
235	H12S	1.35046	1.35046	1.63184	1.19207	-4.45405	-5.35568	inactive-stable	inactive-stable
236	H12T	1.11494	1.35046	0.870057	1.19207	-4.53977	-5.35568	inactive-stable	inactive-stable
237	H12V	0.543103	1.35046	0.0801149	1.19207	-5.73866	-5.35568	inactive-stable	inactive-stable
238	H12W	1.76023	1.35046	1.82908	1.19207	-5.35568	-5.35568	inactive-stable	inactive-stable
239	H12Y	1.3277	1.35046	0.264943	1.19207	-4.82349	-5.35568	inactive-stable	inactive-stable
240	S13A	0.228621	0.000689655	-0.0806322	-0.275172	-0.599444	-2.10799	WT-like	WT-like
241	S13C	1.02483	0.000689655	-0.0643678	-0.275172	-2.10799	-2.10799	WT-like	WT-like
242	S13D	0.132069	0.000689655	0.188218	-0.275172	-1.81059	-2.10799	WT-like	WT-like
243	S13E	-0.23954	0.000689655	-0.435575	-0.275172	-0.170327	-2.10799	WT-like	WT-like
244	S13F	-0.243793	0.000689655	-1.96655	-0.275172	-2.46255	-2.10799	WT-like	WT-like
245	S13G	1.14345	0.000689655	1.72155	-0.275172	-2.55617	-2.10799	WT-like	WT-like
246	S13H	-0.875172	0.000689655	-0.594885	-0.275172	-0.928252	-2.10799	WT-like	WT-like
247	S13I	0.239425	0.000689655	-0.275172	-0.275172	-2.77086	-2.10799	WT-like	WT-like
248	S13K	-0.0274713	0.000689655	0.75069	-0.275172	-2.8702	-2.10799	WT-like	WT-like
249	S13L	-0.0651724	0.000689655	-0.477759	-0.275172	-2.16286	-2.10799	WT-like	WT-like
250	S13M	0.000689655	0.000689655	-0.148276	-0.275172	-1.94425	-2.10799	WT-like	WT-like
251	S13N	0.152184	0.000689655	0.484253	-0.275172	-1.91639	-2.10799	WT-like	WT-like
252	S13P	0.691379	0.000689655	-0.557356	-0.275172	0.186553	-2.10799	WT-like	WT-like
253	S13Q	-0.0713793	0.000689655	-0.661149	-0.275172	-0.547094	-2.10799	WT-like	WT-like
254	S13R	0.000114943	0.000689655	0.564943	-0.275172	-2.60481	-2.10799	WT-like	WT-like
255	S13=		0.000689655		-0.275172		-2.10799	nan	nan
256	S13T	0.0448276	0.000689655	0.311494	-0.275172	-2.00193	-2.10799	WT-like	WT-like
257	S13V	0.301379	0.000689655	-0.741609	-0.275172	-2.71872	-2.10799	WT-like	WT-like
258	S13W	-1.0023	0.000689655	-2.83862	-0.275172	-2.7918	-2.10799	WT-like	WT-like
259	S13Y	-0.186552	0.000689655	-2.04006	-0.275172	-2.34106	-2.10799	WT-like	WT-like
260	E14A	0.224138	0.160345	0.315862	0.214023	-1.835	-3.03394	WT-like	inactive-stable
261	E14C	0.614828	0.160345	0.091092	0.214023	-1.66586	-3.03394	WT-like	inactive-stable
262	E14D	0.605517	0.160345	0.214023	0.214023	-1.83088	-3.03394	WT-like	inactive-stable
263	E14=		0.160345		0.214023		-3.03394	nan	nan
264	E14F	0.0510345	0.160345	0.256724	0.214023	-3.38259	-3.03394	inactive-stable	inactive-stable
265	E14G	1.27	0.160345	1.7858	0.214023	-3.62872	-3.03394	inactive-stable	inactive-stable
266	E14H	0.160345	0.160345	-0.257126	0.214023	-2.72146	-3.03394	WT-like	inactive-stable
267	E14I	-0.638621	0.160345	-0.545977	0.214023	-3.4266	-3.03394	inactive-stable	inactive-stable
268	E14K	0.00965517	0.160345	1.50902	0.214023	-3.03394	-3.03394	inactive-stable	inactive-stable
269	E14L	-0.58	0.160345	-0.393333	0.214023	-3.00177	-3.03394	inactive-stable	inactive-stable
270	E14M	0.0427586	0.160345	-0.208736	0.214023	-3.77449	-3.03394	inactive-stable	inactive-stable
271	E14N	0.362759	0.160345	0.737241	0.214023	-1.36776	-3.03394	WT-like	inactive-stable
272	E14P	4.01793	0.160345	3.06236	0.214023	-3.68283	-3.03394	total-loss	inactive-stable
273	E14Q	0.458621	0.160345	-1.00236	0.214023	-2.58628	-3.03394	WT-like	inactive-stable
274	E14R	0.287241	0.160345	0.753563	0.214023	-3.03882	-3.03394	inactive-stable	inactive-stable
275	E14S	-0.256552	0.160345	-0.413046	0.214023	-1.58005	-3.03394	WT-like	inactive-stable
276	E14T	0.261379	0.160345	-0.464483	0.214023	-1.63363	-3.03394	WT-like	inactive-stable
277	E14V	-0.523103	0.160345	-0.744655	0.214023	-3.09027	-3.03394	inactive-stable	inactive-stable
278	E14W	-0.0786207	0.160345	1.03724	0.214023	-3.23932	-3.03394	inactive-stable	inactive-stable
279	E14Y	0.0158621	0.160345	0.93477	0.214023	-3.17148	-3.03394	inactive-stable	inactive-stable
280	R15A	0.258391	-0.277011	0.342529	-0.34408	-0.896618	-1.62172	WT-like	WT-like
281	R15C	1.02379	-0.277011	0.697126	-0.34408	-1.83331	-1.62172	WT-like	WT-like
282	R15D	-0.327931	-0.277011	-0.406782	-0.34408	-1.64733	-1.62172	WT-like	WT-like
283	R15E	-0.505172	-0.277011	-0.402299	-0.34408	-1.34116	-1.62172	WT-like	WT-like
284	R15F	-0.440115	-0.277011	-0.358391	-0.34408	-2.68138	-1.62172	WT-like	WT-like
285	R15G	1.10793	-0.277011	0.997931	-0.34408	-1.63872	-1.62172	WT-like	WT-like
286	R15H	-0.591379	-0.277011	-0.608736	-0.34408	-1.59668	-1.62172	WT-like	WT-like
287	R15I	0.352989	-0.277011	0.35069	-0.34408	-2.17202	-1.62172	WT-like	WT-like
288	R15K	-0.277011	-0.277011	-0.169023	-0.34408	-0.168724	-1.62172	WT-like	WT-like
289	R15L	-0.833678	-0.277011	-0.527356	-0.34408	-1.2831	-1.62172	WT-like	WT-like
290	R15M	-0.46931	-0.277011	-0.43546	-0.34408	-2.0981	-1.62172	WT-like	WT-like
291	R15N	-0.0772414	-0.277011	-0.18069	-0.34408	-1.62172	-1.62172	WT-like	WT-like
292	R15P	1.09655	-0.277011	-0.24408	-0.34408	-0.625764	-1.62172	WT-like	WT-like
293	R15Q	-0.0165517	-0.277011	-0.561264	-0.34408	-0.905524	-1.62172	WT-like	WT-like
294	R15=		-0.277011		-0.34408		-1.62172	nan	nan
295	R15S	-0.298966	-0.277011	-0.327759	-0.34408	-0.930005	-1.62172	WT-like	WT-like
296	R15T	-0.393448	-0.277011	-0.421897	-0.34408	-1.18598	-1.62172	WT-like	WT-like
297	R15V	0.377126	-0.277011	0.295345	-0.34408	-2.18011	-1.62172	WT-like	WT-like
298	R15W	-0.364943	-0.277011	-0.426494	-0.34408	-2.84028	-1.62172	WT-like	WT-like
299	R15Y	-0.178161	-0.277011	-0.34408	-0.34408	-2.65857	-1.62172	WT-like	WT-like
300	T16A	0.842069	0.321379	1.01247	0.543678	-1.26994	-2.18223	WT-like	WT-like
301	T16C	1.26287	0.321379	0.981034	0.543678	-1.5372	-2.18223	WT-like	WT-like
302	T16D	0.210345	0.321379	0.662931	0.543678	-2.18223	-2.18223	WT-like	WT-like
303	T16E	0.374138	0.321379	0.907299	0.543678	-2.19287	-2.18223	WT-like	WT-like
304	T16F	0.255057	0.321379	0.320172	0.543678	-4.10662	-2.18223	inactive-stable	WT-like
305	T16G	1.01828	0.321379	1.52511	0.543678	-1.2614	-2.18223	WT-like	WT-like
306	T16H	-0.106207	0.321379	0.105287	0.543678	-2.19457	-2.18223	WT-like	WT-like
307	T16I	0.336552	0.321379	0.873333	0.543678	-3.29486	-2.18223	inactive-stable	WT-like
308	T16K	0.283103	0.321379	0.524943	0.543678	-1.5237	-2.18223	WT-like	WT-like
309	T16L	0.0955172	0.321379	0.336552	0.543678	-2.96667	-2.18223	WT-like	WT-like
310	T16M	0.767586	0.321379	0.990287	0.543678	-3.17683	-2.18223	inactive-stable	WT-like
311	T16N	0.202759	0.321379	0.181897	0.543678	-1.43216	-2.18223	WT-like	WT-like
312	T16P	3.04448	0.321379	2.20741	0.543678	-3.366	-2.18223	total-loss	WT-like
313	T16Q	0.545632	0.321379	0.543678	0.543678	-1.99632	-2.18223	WT-like	WT-like
314	T16R	-0.386092	0.321379	-0.163506	0.543678	-1.67073	-2.18223	WT-like	WT-like
315	T16S	0.409655	0.321379	0.440402	0.543678	-1.33284	-2.18223	WT-like	WT-like
316	T16=		0.321379		0.543678		-2.18223	nan	nan
317	T16V	0.271724	0.321379	0.332644	0.543678	-2.17419	-2.18223	WT-like	WT-like
318	T16W	-0.210115	0.321379	0.651437	0.543678	-4.45837	-2.18223	inactive-stable	WT-like
319	T16Y	0.321379	0.321379	-0.138563	0.543678	-4.45837	-2.18223	inactive-stable	WT-like
320	S17A	0.191609	1.84023	0.416954	1.09063	-3.12654	-4.31048	inactive-stable	inactive-stable
321	S17C	0.882989	1.84023	1.09063	1.09063	-3.76562	-4.31048	inactive-stable	inactive-stable
322	S17D	-0.318851	1.84023	-0.387874	1.09063	-4.4915	-4.31048	inactive-stable	inactive-stable
323	S17E	2.04563	1.84023	1.28506	1.09063	-4.44222	-4.31048	total-loss	inactive-stable
324	S17F	1.83184	1.84023	0.441149	1.09063	-4.94835	-4.31048	inactive-stable	inactive-stable
325	S17G	0.979425	1.84023	1.1254	1.09063	-4.26499	-4.31048	inactive-stable	inactive-stable
326	S17H	-0.762644	1.84023	-0.70477	1.09063	-4.34029	-4.31048	inactive-stable	inactive-stable
327	S17I	2.47138	1.84023	2.55609	1.09063	-4.24703	-4.31048	total-loss	inactive-stable
328	S17K	2.5869	1.84023	2.61299	1.09063	-3.92473	-4.31048	total-loss	inactive-stable
329	S17L	5.8092	1.84023	1.94655	1.09063	-4.24335	-4.31048	total-loss	inactive-stable
330	S17M	1.79207	1.84023	1.43914	1.09063	-4.39127	-4.31048	inactive-stable	inactive-stable
331	S17N	0.309425	1.84023	0.0486782	1.09063	-4.32019	-4.31048	inactive-stable	inactive-stable
332	S17P	5.60529	1.84023	5.28322	1.09063	-4.94107	-4.31048	total-loss	inactive-stable
333	S17Q	1.84023	1.84023	1.00885	1.09063	-4.31048	-4.31048	inactive-stable	inactive-stable
334	S17R	2.7069	1.84023	2.35661	1.09063	-3.65545	-4.31048	total-loss	inactive-stable
335	S17=		1.84023		1.09063		-4.31048	nan	nan
336	S17T	0.76046	1.84023	0.787126	1.09063	-2.85546	-4.31048	WT-like	inactive-stable
337	S17V	2.28379	1.84023	1.81879	1.09063	-4.17944	-4.31048	total-loss	inactive-stable
338	S17W	1.8631	1.84023	0.102011	1.09063	-5.37814	-4.31048	inactive-stable	inactive-stable
339	S17Y	2.01839	1.84023	0.986552	1.09063	-4.78156	-4.31048	total-loss	inactive-stable
340	F18A	3.64379	3.77011	3.66	3.56644	-3.64741	-3.74084	total-loss	total-loss
341	F18C	4.53448	3.77011	4.13667	3.56644	-3.74084	-3.74084	total-loss	total-loss
342	F18D	3.94517	3.77011	4.18632	3.56644	-4.65536	-3.74084	total-loss	total-loss
343	F18E	3.13897	3.77011	3.15063	3.56644	-4.65536	-3.74084	total-loss	total-loss
344	F18=		3.77011		3.56644		-3.74084	nan	nan
345	F18G	5.17862	3.77011	5.25	3.56644	-4.07702	-3.74084	total-loss	total-loss
346	F18H	2.34724	3.77011	2.33138	3.56644	-4.13627	-3.74084	total-loss	total-loss
347	F18I	2.68184	3.77011	2.9492	3.56644	-2.87119	-3.74084	unstable-active	total-loss
348	F18K	4.63034	3.77011	5.52994	3.56644	-4.30683	-3.74084	total-loss	total-loss
349	F18L	2.82379	3.77011	2.72109	3.56644	-2.51736	-3.74084	unstable-active	total-loss
350	F18M	1.8008	3.77011	1.88138	3.56644	-2.80736	-3.74084	WT-like	total-loss
351	F18N	4.07782	3.77011	3.77966	3.56644	-4.14915	-3.74084	total-loss	total-loss
352	F18P	4.99138	3.77011	3.93437	3.56644	-5.55259	-3.74084	total-loss	total-loss
353	F18Q	3.18471	3.77011	2.925	3.56644	-4.65536	-3.74084	total-loss	total-loss
354	F18R	4.69057	3.77011	4.94994	3.56644	-4.1733	-3.74084	total-loss	total-loss
355	F18S	4.04379	3.77011	3.97172	3.56644	-3.69226	-3.74084	total-loss	total-loss
356	F18T	3.77011	3.77011	3.56644	3.56644	-3.56575	-3.74084	total-loss	total-loss
357	F18V	2.81218	3.77011	3.22184	3.56644	-3.10619	-3.74084	total-loss	total-loss
358	F18W	3.9854	3.77011	3.24494	3.56644	-3.07213	-3.74084	total-loss	total-loss
359	F18Y	1.80046	3.77011	1.89787	3.56644	-2.52586	-3.74084	WT-like	total-loss
360	N19A	0.117816	1.68126	0.31454	1.45879	-2.71206	-3.51512	WT-like	total-loss
361	N19C	0.81977	1.68126	0.651954	1.45879	-2.47866	-3.51512	WT-like	total-loss
362	N19D	1.25069	1.68126	1.46529	1.45879	-2.04351	-3.51512	WT-like	total-loss
363	N19E	-0.145057	1.68126	-0.27477	1.45879	-3.40059	-3.51512	inactive-stable	total-loss
364	N19F	3.87989	1.68126	3.93741	1.45879	-5.49242	-3.51512	total-loss	total-loss
365	N19G	2.48149	1.68126	2.5508	1.45879	-3.51512	-3.51512	total-loss	total-loss
366	N19H	3.70862	1.68126	3.47862	1.45879	-2.95844	-3.51512	unstable-active	total-loss
367	N19I	1.85092	1.68126	1.79103	1.45879	-3.97646	-3.51512	inactive-stable	total-loss
368	N19K	4.61632	1.68126	3.47897	1.45879	-5.02657	-3.51512	total-loss	total-loss
369	N19L	1.2269	1.68126	1.01178	1.45879	-3.73362	-3.51512	inactive-stable	total-loss
370	N19M	0.962299	1.68126	1.19839	1.45879	-4.45064	-3.51512	inactive-stable	total-loss
371	N19=		1.68126		1.45879		-3.51512	nan	nan
372	N19P	2.09092	1.68126	0.978851	1.45879	-5.49242	-3.51512	total-loss	total-loss
373	N19Q	0.84	1.68126	-0.130862	1.45879	-2.97428	-3.51512	WT-like	total-loss
374	N19R	3.83437	1.68126	2.7031	1.45879	-5.27571	-3.51512	total-loss	total-loss
375	N19S	1.68126	1.68126	1.45879	1.45879	-1.13753	-3.51512	WT-like	total-loss
376	N19T	1.20483	1.68126	1.19236	1.45879	-2.43264	-3.51512	WT-like	total-loss
377	N19V	-0.111149	1.68126	-0.247471	1.45879	-3.48333	-3.51512	inactive-stable	total-loss
378	N19W	4.2331	1.68126	3.81954	1.45879	-5.49242	-3.51512	total-loss	total-loss
379	N19Y	4.51506	1.68126	4.29253	1.45879	-5.49242	-3.51512	total-loss	total-loss
380	Y20A	1.05149	1.72184	0.197701	1.04328	-0.748642	-1.5758	WT-like	WT-like
381	Y20C	2.21828	1.72184	1.08891	1.04328	-0.479605	-1.5758	unstable-active	WT-like
382	Y20D	2.02793	1.72184	1.43293	1.04328	-2.08206	-1.5758	unstable-active	WT-like
383	Y20E	1.9692	1.72184	1.66661	1.04328	-0.848038	-1.5758	WT-like	WT-like
384	Y20F	-0.311494	1.72184	-1.13063	1.04328	-0.883364	-1.5758	WT-like	WT-like
385	Y20G	2.75069	1.72184	1.85718	1.04328	-1.36925	-1.5758	unstable-active	WT-like
386	Y20H	0.882989	1.72184	0.0891379	1.04328	-0.291401	-1.5758	WT-like	WT-like
387	Y20I	2.18908	1.72184	1.38684	1.04328	-2.69505	-1.5758	unstable-active	WT-like
388	Y20K	2.73138	1.72184	1.31667	1.04328	-1.9589	-1.5758	unstable-active	WT-like
389	Y20L	0.979195	1.72184	0.330345	1.04328	-2.67886	-1.5758	WT-like	WT-like
390	Y20M	1.07713	1.72184	0.362529	1.04328	-2.69862	-1.5758	WT-like	WT-like
391	Y20N	1.39241	1.72184	0.827816	1.04328	-1.74876	-1.5758	WT-like	WT-like
392	Y20P	7.15885	1.72184	5.28626	1.04328	-3.12739	-1.5758	total-loss	WT-like
393	Y20Q	1.68046	1.72184	1.04328	1.04328	-1.50084	-1.5758	WT-like	WT-like
394	Y20R	2.16621	1.72184	1.18034	1.04328	-1.5758	-1.5758	unstable-active	WT-like
395	Y20S	2.31184	1.72184	1.22345	1.04328	-0.780387	-1.5758	unstable-active	WT-like
396	Y20T	1.72184	1.72184	0.57069	1.04328	-1.26419	-1.5758	WT-like	WT-like
397	Y20V	1.33103	1.72184	0.57592	1.04328	-2.61763	-1.5758	WT-like	WT-like
398	Y20W	-0.289885	1.72184	-0.94592	1.04328	-2.41982	-1.5758	WT-like	WT-like
399	Y20=		1.72184		1.04328		-1.5758	nan	nan
400	A21=		0.251724		-0.23069		-3.42291	nan	nan
401	A21C	0.988276	0.251724	0.146552	-0.23069	-3.22528	-3.42291	inactive-stable	inactive-stable
402	A21D	0.911379	0.251724	0.918506	-0.23069	-3.40878	-3.42291	inactive-stable	inactive-stable
403	A21E	0.251724	0.251724	-0.372011	-0.23069	-2.93331	-3.42291	WT-like	inactive-stable
404	A21F	-0.348966	0.251724	-1.17121	-0.23069	-3.7375	-3.42291	inactive-stable	inactive-stable
405	A21G	1.75333	0.251724	1.76322	-0.23069	-2.86035	-3.42291	WT-like	inactive-stable
406	A21H	0.0689655	0.251724	-0.42	-0.23069	-3.0782	-3.42291	inactive-stable	inactive-stable
407	A21I	0.345287	0.251724	-0.0574138	-0.23069	-3.92325	-3.42291	inactive-stable	inactive-stable
408	A21K	0.0927586	0.251724	-0.0335057	-0.23069	-3.42291	-3.42291	inactive-stable	inactive-stable
409	A21L	-0.939425	0.251724	-1.23506	-0.23069	-3.59544	-3.42291	inactive-stable	inactive-stable
410	A21M	-0.425977	0.251724	-1.02379	-0.23069	-3.98412	-3.42291	inactive-stable	inactive-stable
411	A21N	0.433218	0.251724	0.307701	-0.23069	-3.605	-3.42291	inactive-stable	inactive-stable
412	A21P	6.19724	0.251724	5.46069	-0.23069	-4.664	-3.42291	total-loss	inactive-stable
413	A21Q	0.0987356	0.251724	-0.289425	-0.23069	-3.11155	-3.42291	inactive-stable	inactive-stable
414	A21R	-0.438161	0.251724	-0.810172	-0.23069	-3.26164	-3.42291	inactive-stable	inactive-stable
415	A21S	1.10437	0.251724	0.293161	-0.23069	-2.33309	-3.42291	WT-like	inactive-stable
416	A21T	0.946207	0.251724	0.244253	-0.23069	-2.38712	-3.42291	WT-like	inactive-stable
417	A21V	0.335862	0.251724	-0.23069	-0.23069	-3.77861	-3.42291	inactive-stable	inactive-stable
418	A21W	-0.996437	0.251724	-1.29879	-0.23069	-4.69272	-3.42291	inactive-stable	inactive-stable
419	A21Y	-0.362989	0.251724	-1.37569	-0.23069	-4.20147	-3.42291	inactive-stable	inactive-stable
420	M22A	2.29724	2.96851	2.03626	3.19879	-2.02716	-3.59209	unstable-active	total-loss
421	M22C	2.78816	2.96851	2.41856	3.19879	-3.9012	-3.59209	total-loss	total-loss
422	M22D	4.26609	2.96851	4.17845	3.19879	-4.44748	-3.59209	total-loss	total-loss
423	M22E	2.68897	2.96851	3.38086	3.19879	-4.03296	-3.59209	total-loss	total-loss
424	M22F	2.95782	2.96851	2.25644	3.19879	-3.37699	-3.59209	total-loss	total-loss
425	M22G	4.32448	2.96851	5.42994	3.19879	-5.32021	-3.59209	total-loss	total-loss
426	M22H	2.73954	2.96851	3.19879	3.19879	-4.44748	-3.59209	total-loss	total-loss
427	M22I	1.58276	2.96851	2.07489	3.19879	-2.29843	-3.59209	WT-like	total-loss
428	M22K	4.63126	2.96851	4.23615	3.19879	-4.90932	-3.59209	total-loss	total-loss
429	M22L	-0.561149	2.96851	-0.418103	3.19879	-1.01875	-3.59209	WT-like	total-loss
430	M22=		2.96851		3.19879		-3.59209	nan	nan
431	M22N	2.96851	2.96851	2.84282	3.19879	-4.0442	-3.59209	total-loss	total-loss
432	M22P	12.0652	2.96851	11.1541	3.19879	-5.32021	-3.59209	total-loss	total-loss
433	M22Q	2.32	2.96851	1.76845	3.19879	-3.59209	-3.59209	total-loss	total-loss
434	M22R	3.77092	2.96851	3.34793	3.19879	-4.56734	-3.59209	total-loss	total-loss
435	M22S	3.90345	2.96851	3.45454	3.19879	-3.43382	-3.59209	total-loss	total-loss
436	M22T	2.97345	2.96851	2.78471	3.19879	-3.49832	-3.59209	total-loss	total-loss
437	M22V	1.92333	2.96851	2.03287	3.19879	-1.3356	-3.59209	WT-like	total-loss
438	M22W	6.65184	2.96851	3.55259	3.19879	-3.50718	-3.59209	total-loss	total-loss
439	M22Y	3.75126	2.96851	4.25971	3.19879	-3.52112	-3.59209	total-loss	total-loss
440	K23A	-0.372529	0.478391	-0.0906897	0.502414	-1.05282	-2.34485	WT-like	WT-like
441	K23C	0.616207	0.478391	0.550862	0.502414	-1.27567	-2.34485	WT-like	WT-like
442	K23D	2.09701	0.478391	2.18759	0.502414	-3.91679	-2.34485	total-loss	WT-like
443	K23E	1.60862	0.478391	1.70207	0.502414	-3.5843	-2.34485	inactive-stable	WT-like
444	K23F	-2.73253	0.478391	-2.51667	0.502414	-2.76373	-2.34485	WT-like	WT-like
445	K23G	1.61494	0.478391	1.8173	0.502414	-3.03095	-2.34485	inactive-stable	WT-like
446	K23H	-1.53011	0.478391	-1.16155	0.502414	-2.0189	-2.34485	WT-like	WT-like
447	K23I	1.13793	0.478391	1.15029	0.502414	-2.66419	-2.34485	WT-like	WT-like
448	K23=		0.478391		0.502414		-2.34485	nan	nan
449	K23L	-1.30345	0.478391	-1.0254	0.502414	-1.33479	-2.34485	WT-like	WT-like
450	K23M	-0.716552	0.478391	-0.589885	0.502414	-2.25909	-2.34485	WT-like	WT-like
451	K23N	0.86	0.478391	0.984483	0.502414	-3.47469	-2.34485	inactive-stable	WT-like
452	K23P	7.33977	0.478391	6.9519	0.502414	-4.10626	-2.34485	total-loss	WT-like
453	K23Q	0.878966	0.478391	0.543736	0.502414	-2.1711	-2.34485	WT-like	WT-like
454	K23R	0.0875862	0.478391	0.11046	0.502414	-1.394	-2.34485	WT-like	WT-like
455	K23S	0.855977	0.478391	0.775287	0.502414	-2.34485	-2.34485	WT-like	WT-like
456	K23T	0.478391	0.478391	0.502414	0.502414	-1.99457	-2.34485	WT-like	WT-like
457	K23V	-0.405747	0.478391	-0.141609	0.502414	-2.18823	-2.34485	WT-like	WT-like
458	K23W	-2.38241	0.478391	-1.80678	0.502414	-3.56716	-2.34485	inactive-stable	WT-like
459	K23Y	-0.641379	0.478391	-0.575575	0.502414	-3.25825	-2.34485	inactive-stable	WT-like
460	E24A	0.53931	0.715172	0.607011	0.607011	-1.45851	-2.90007	WT-like	WT-like
461	E24C	1.18195	0.715172	1.01086	0.607011	-2.90007	-2.90007	WT-like	WT-like
462	E24D	0.376897	0.715172	0.170862	0.607011	-0.724459	-2.90007	WT-like	WT-like
463	E24=		0.715172		0.607011		-2.90007	nan	nan
464	E24F	0.531609	0.715172	0.593736	0.607011	-4.40629	-2.90007	inactive-stable	WT-like
465	E24G	1.85897	0.715172	1.85655	0.607011	-3.01617	-2.90007	inactive-stable	WT-like
466	E24H	0.645747	0.715172	0.917414	0.607011	-2.27369	-2.90007	WT-like	WT-like
467	E24I	-0.0741379	0.715172	-0.00816092	0.607011	-3.76931	-2.90007	inactive-stable	WT-like
468	E24K	0.789655	0.715172	0.834885	0.607011	-1.60642	-2.90007	WT-like	WT-like
469	E24L	-0.345057	0.715172	-0.247529	0.607011	-3.18066	-2.90007	inactive-stable	WT-like
470	E24M	0.372529	0.715172	0.530115	0.607011	-3.44065	-2.90007	inactive-stable	WT-like
471	E24N	0.849655	0.715172	0.703621	0.607011	-1.31194	-2.90007	WT-like	WT-like
472	E24P	6.61609	0.715172	5.48856	0.607011	-4.2754	-2.90007	total-loss	WT-like
473	E24Q	0.90931	0.715172	0.42592	0.607011	-1.97169	-2.90007	WT-like	WT-like
474	E24R	0.733103	0.715172	0.63931	0.607011	-1.27721	-2.90007	WT-like	WT-like
475	E24S	1.14931	0.715172	0.890977	0.607011	-1.74511	-2.90007	WT-like	WT-like
476	E24T	0.821724	0.715172	0.642241	0.607011	-1.78746	-2.90007	WT-like	WT-like
477	E24V	0.00712644	0.715172	-0.20569	0.607011	-2.95067	-2.90007	WT-like	WT-like
478	E24W	0.0297701	0.715172	0.207644	0.607011	-4.40629	-2.90007	inactive-stable	WT-like
479	E24Y	0.715172	0.715172	0.525632	0.607011	-4.40629	-2.90007	inactive-stable	WT-like
480	A25=		1.2808		0.88408		-2.86102	nan	nan
481	A25C	0.98977	1.2808	0.751724	0.88408	-2.95799	-2.86102	WT-like	WT-like
482	A25D	1.75724	1.2808	1.84115	0.88408	-2.86102	-2.86102	WT-like	WT-like
483	A25E	1.46655	1.2808	1.58937	0.88408	-2.72249	-2.86102	WT-like	WT-like
484	A25F	0.0706897	1.2808	-0.429195	0.88408	-3.46553	-2.86102	inactive-stable	WT-like
485	A25G	1.70057	1.2808	1.59586	0.88408	-3.71783	-2.86102	inactive-stable	WT-like
486	A25H	0.495517	1.2808	0.697126	0.88408	-2.8197	-2.86102	WT-like	WT-like
487	A25I	0.555862	1.2808	0.258793	0.88408	-2.4986	-2.86102	WT-like	WT-like
488	A25K	1.45701	1.2808	1.33109	0.88408	-2.91959	-2.86102	WT-like	WT-like
489	A25L	1.28103	1.2808	1.1519	0.88408	-2.67387	-2.86102	WT-like	WT-like
490	A25M	1.00621	1.2808	0.640345	0.88408	-2.89968	-2.86102	WT-like	WT-like
491	A25N	0.933103	1.2808	0.992874	0.88408	-3.07097	-2.86102	inactive-stable	WT-like
492	A25P	9.8854	1.2808	9.29822	0.88408	-4.5159	-2.86102	total-loss	WT-like
493	A25Q	1.34517	1.2808	1.00034	0.88408	-2.67628	-2.86102	WT-like	WT-like
494	A25R	0.948621	1.2808	0.88408	0.88408	-2.62652	-2.86102	WT-like	WT-like
495	A25S	1.50563	1.2808	1.26322	0.88408	-1.81958	-2.86102	WT-like	WT-like
496	A25T	1.2808	1.2808	0.607184	0.88408	-0.951267	-2.86102	WT-like	WT-like
497	A25V	0.405977	1.2808	-0.00252874	0.88408	-1.89672	-2.86102	WT-like	WT-like
498	A25W	2.45276	1.2808	-0.328678	0.88408	-4.5098	-2.86102	total-loss	WT-like
499	A25Y	0.316782	1.2808	-0.432701	0.88408	-3.70739	-2.86102	inactive-stable	WT-like
500	A26=		4.09552		4.32511		-2.79991	nan	nan
501	A26C	1.35494	4.09552	1.28385	4.32511	-2.49152	-2.79991	WT-like	total-loss
502	A26D	3.50483	4.09552	3.62626	4.32511	-4.11726	-2.79991	total-loss	total-loss
503	A26E	8.03805	4.09552	7.43626	4.32511	-3.386	-2.79991	total-loss	total-loss
504	A26F	2.56586	4.09552	4.33862	4.32511	-2.62804	-2.79991	unstable-active	total-loss
505	A26G	2.20034	4.09552	2.29121	4.32511	-2.9873	-2.79991	unstable-active	total-loss
506	A26H	6.02138	4.09552	6.76305	4.32511	-3.89637	-2.79991	total-loss	total-loss
507	A26I	5.56276	4.09552	2.07063	4.32511	-2.304	-2.79991	unstable-active	total-loss
508	A26K	12.343	4.09552	13.3863	4.32511	-4.6896	-2.79991	total-loss	total-loss
509	A26L	4.5154	4.09552	4.32511	4.32511	-2.30246	-2.79991	unstable-active	total-loss
510	A26M	2.42253	4.09552	3.0127	4.32511	-2.10472	-2.79991	unstable-active	total-loss
511	A26N	2.57494	4.09552	3.19224	4.32511	-4.11726	-2.79991	total-loss	total-loss
512	A26P	9.74908	4.09552	8.43943	4.32511	-4.4212	-2.79991	total-loss	total-loss
513	A26Q	8.44345	4.09552	7.47856	4.32511	-3.89792	-2.79991	total-loss	total-loss
514	A26R	10.466	4.09552	12.3446	4.32511	-4.6896	-2.79991	total-loss	total-loss
515	A26S	1.68322	4.09552	1.48	4.32511	-1.37493	-2.79991	WT-like	total-loss
516	A26T	0.831609	4.09552	0.78092	4.32511	-1.24025	-2.79991	WT-like	total-loss
517	A26V	1.99046	4.09552	1.64241	4.32511	-1.73417	-2.79991	WT-like	total-loss
518	A26W	4.09552	4.09552	5.3396	4.32511	-2.79991	-2.79991	unstable-active	total-loss
519	A26Y	4.3123	4.09552	6.26747	4.32511	-2.61902	-2.79991	unstable-active	total-loss
520	A27=		0.998391		0.818218		-1.81343	nan	nan
521	A27C	1.00747	0.998391	0.523621	0.818218	-1.84235	-1.81343	WT-like	WT-like
522	A27D	2.17782	0.998391	1.65914	0.818218	-2.20931	-1.81343	unstable-active	WT-like
523	A27E	1.83701	0.998391	1.50017	0.818218	-1.22209	-1.81343	WT-like	WT-like
524	A27F	0.607586	0.998391	0.35454	0.818218	-2.73534	-1.81343	WT-like	WT-like
525	A27G	1.75448	0.998391	1.69328	0.818218	-2.84679	-1.81343	WT-like	WT-like
526	A27H	0.689885	0.998391	0.818218	0.818218	-2.26311	-1.81343	WT-like	WT-like
527	A27I	0.573103	0.998391	0.329368	0.818218	-1.54617	-1.81343	WT-like	WT-like
528	A27K	1.51218	0.998391	1.23414	0.818218	-1.31796	-1.81343	WT-like	WT-like
529	A27L	0.624483	0.998391	0.631149	0.818218	-1.0475	-1.81343	WT-like	WT-like
530	A27M	1.17	0.998391	1.06747	0.818218	-1.03299	-1.81343	WT-like	WT-like
531	A27N	2.19621	0.998391	1.82626	0.818218	-2.11366	-1.81343	unstable-active	WT-like
532	A27P	9.24368	0.998391	8.07684	0.818218	-3.0787	-1.81343	total-loss	WT-like
533	A27Q	2.12379	0.998391	1.41052	0.818218	-1.81343	-1.81343	unstable-active	WT-like
534	A27R	0.998391	0.998391	0.972759	0.818218	-1.17023	-1.81343	WT-like	WT-like
535	A27S	0.969195	0.998391	0.610805	0.818218	-0.911911	-1.81343	WT-like	WT-like
536	A27T	0.628391	0.998391	0.350172	0.818218	-1.43644	-1.81343	WT-like	WT-like
537	A27V	-0.244023	0.998391	-0.414138	0.818218	-0.126727	-1.81343	WT-like	WT-like
538	A27W	0.249195	0.998391	0.311782	0.818218	-3.1928	-1.81343	inactive-stable	WT-like
539	A27Y	0.511379	0.998391	0.173276	0.818218	-2.96751	-1.81343	WT-like	WT-like
540	A28=		0.0449425		-0.097931		-1.24968	nan	nan
541	A28C	0.87	0.0449425	0.597241	-0.097931	-1.65925	-1.24968	WT-like	WT-like
542	A28D	0.508966	0.0449425	0.0614943	-0.097931	-0.351267	-1.24968	WT-like	WT-like
543	A28E	0.0449425	0.0449425	-0.32023	-0.097931	-0.0192082	-1.24968	WT-like	WT-like
544	A28F	-0.545862	0.0449425	-0.573333	-0.097931	-2.85467	-1.24968	WT-like	WT-like
545	A28G	0.942069	0.0449425	0.982759	-0.097931	-1.1438	-1.24968	WT-like	WT-like
546	A28H	-0.288966	0.0449425	-0.0354598	-0.097931	-1.24643	-1.24968	WT-like	WT-like
547	A28I	-0.612069	0.0449425	-0.727069	-0.097931	-1.84654	-1.24968	WT-like	WT-like
548	A28K	0.00655172	0.0449425	-0.0991379	-0.097931	-0.844215	-1.24968	WT-like	WT-like
549	A28L	-0.516552	0.0449425	-0.484655	-0.097931	-2.0375	-1.24968	WT-like	WT-like
550	A28M	-0.0583908	0.0449425	0.0158621	-0.097931	-2.08394	-1.24968	WT-like	WT-like
551	A28N	0.211724	0.0449425	0.104828	-0.097931	-1.24968	-1.24968	WT-like	WT-like
552	A28P	7.69552	0.0449425	6.90793	-0.097931	-2.55108	-1.24968	unstable-active	WT-like
553	A28Q	0.191264	0.0449425	-0.245977	-0.097931	-0.678689	-1.24968	WT-like	WT-like
554	A28R	0.152414	0.0449425	-0.0195977	-0.097931	-1.35001	-1.24968	WT-like	WT-like
555	A28S	0.547931	0.0449425	0.324828	-0.097931	-0.706806	-1.24968	WT-like	WT-like
556	A28T	-0.0310345	0.0449425	-0.341034	-0.097931	-1.12575	-1.24968	WT-like	WT-like
557	A28V	-0.275172	0.0449425	-0.383276	-0.097931	-1.17374	-1.24968	WT-like	WT-like
558	A28W	-1.10471	0.0449425	-0.859655	-0.097931	-2.85467	-1.24968	WT-like	WT-like
559	A28Y	0.244138	0.0449425	-0.097931	-0.097931	-2.54302	-1.24968	WT-like	WT-like
560	A29=		2.19517		2.99092		-2.06148	nan	nan
561	A29C	1.83483	2.19517	1.22931	2.99092	-2.07135	-2.06148	WT-like	unstable-active
562	A29D	4.68207	2.19517	5.17879	2.99092	-2.15222	-2.06148	unstable-active	unstable-active
563	A29E	3.29414	2.19517	4.00856	2.99092	-1.11994	-2.06148	unstable-active	unstable-active
564	A29F	1.84667	2.19517	3.57856	2.99092	-2.49786	-2.06148	WT-like	unstable-active
565	A29G	1.90241	2.19517	1.91448	2.99092	-1.79688	-2.06148	WT-like	unstable-active
566	A29H	2.51138	2.19517	2.64695	2.99092	-1.80107	-2.06148	unstable-active	unstable-active
567	A29I	0.913448	2.19517	1.69207	2.99092	-1.28684	-2.06148	WT-like	unstable-active
568	A29K	3.28977	2.19517	3.83845	2.99092	-2.23088	-2.06148	unstable-active	unstable-active
569	A29L	2.85736	2.19517	4.29448	2.99092	-1.2218	-2.06148	unstable-active	unstable-active
570	A29M	1.38207	2.19517	2.07425	2.99092	-2.16429	-2.06148	WT-like	unstable-active
571	A29N	2.50655	2.19517	2.99092	2.99092	-2.13008	-2.06148	unstable-active	unstable-active
572	A29P	7.22414	2.19517	5.32805	2.99092	-3.66022	-2.06148	total-loss	unstable-active
573	A29Q	2.71931	2.19517	3.07994	2.99092	-1.77038	-2.06148	unstable-active	unstable-active
574	A29R	2.19517	2.19517	2.70667	2.99092	-2.06148	-2.06148	unstable-active	unstable-active
575	A29S	0.813103	2.19517	0.680172	2.99092	-1.24999	-2.06148	WT-like	unstable-active
576	A29T	0.61	2.19517	0.567414	2.99092	-0.188551	-2.06148	WT-like	unstable-active
577	A29V	0.501379	2.19517	0.640057	2.99092	-0.544804	-2.06148	WT-like	unstable-active
578	A29W	8.05379	2.19517	8.71236	2.99092	-2.93396	-2.06148	unstable-active	unstable-active
579	A29Y	1.71793	2.19517	14.0826	2.99092	-2.34898	-2.06148	WT-like	unstable-active
580	L30A	4.22563	4.22563	4.17213	3.95149	-3.26558	-4.12002	total-loss	total-loss
581	L30C	4.27874	4.22563	3.95149	3.95149	-3.48331	-4.12002	total-loss	total-loss
582	L30D	5.20552	4.22563	4.90764	3.95149	-4.26422	-4.12002	total-loss	total-loss
583	L30E	4.24287	4.22563	4.14408	3.95149	-4.34254	-4.12002	total-loss	total-loss
584	L30F	0.928276	4.22563	1.27069	3.95149	-2.4949	-4.12002	WT-like	total-loss
585	L30G	5.90379	4.22563	5.82695	3.95149	-4.64968	-4.12002	total-loss	total-loss
586	L30H	2.71011	4.22563	2.71224	3.95149	-4.36668	-4.12002	total-loss	total-loss
587	L30I	2.62023	4.22563	2.48374	3.95149	-3.02837	-4.12002	total-loss	total-loss
588	L30K	6.44908	4.22563	6.02534	3.95149	-4.4803	-4.12002	total-loss	total-loss
589	L30=		4.22563		3.95149		-4.12002	nan	nan
590	L30M	1.44609	4.22563	1.6181	3.95149	-2.64175	-4.12002	WT-like	total-loss
591	L30N	3.80207	4.22563	3.51868	3.95149	-4.38628	-4.12002	total-loss	total-loss
592	L30P	12.0433	4.22563	10.1952	3.95149	-4.26514	-4.12002	total-loss	total-loss
593	L30Q	3.27586	4.22563	2.8073	3.95149	-4.32489	-4.12002	total-loss	total-loss
594	L30R	5.54586	4.22563	5.19253	3.95149	-4.62023	-4.12002	total-loss	total-loss
595	L30S	5.40805	4.22563	5.04506	3.95149	-3.20887	-4.12002	total-loss	total-loss
596	L30T	5.02126	4.22563	4.62437	3.95149	-3.49853	-4.12002	total-loss	total-loss
597	L30V	3.63322	4.22563	3.49937	3.95149	-2.95272	-4.12002	unstable-active	total-loss
598	L30W	2.32322	4.22563	3.6454	3.95149	-4.12002	-4.12002	total-loss	total-loss
599	L30Y	2.17437	4.22563	1.96247	3.95149	-3.85689	-4.12002	total-loss	total-loss
600	K31A	0.399655	0.330575	0.633103	0.483621	-1.11419	-1.89491	WT-like	WT-like
601	K31C	0.919655	0.330575	0.887989	0.483621	-1.83421	-1.89491	WT-like	WT-like
602	K31D	1.42931	0.330575	1.48144	0.483621	-2.05643	-1.89491	WT-like	WT-like
603	K31E	0.330575	0.330575	0.490517	0.483621	-0.758411	-1.89491	WT-like	WT-like
604	K31F	-0.57069	0.330575	-0.456552	0.483621	-3.60307	-1.89491	inactive-stable	WT-like
605	K31G	1.46253	0.330575	1.6608	0.483621	-1.76644	-1.89491	WT-like	WT-like
606	K31H	0.223678	0.330575	0.487931	0.483621	-1.89491	-1.89491	WT-like	WT-like
607	K31I	-0.286552	0.330575	-0.102931	0.483621	-2.18491	-1.89491	WT-like	WT-like
608	K31=		0.330575		0.483621		-1.89491	nan	nan
609	K31L	-0.765517	0.330575	-0.513621	0.483621	-1.94793	-1.89491	WT-like	WT-like
610	K31M	-0.188851	0.330575	0.146667	0.483621	-2.41906	-1.89491	WT-like	WT-like
611	K31N	0.572184	0.330575	0.656379	0.483621	-1.67352	-1.89491	WT-like	WT-like
612	K31P	7.45161	0.330575	7.16759	0.483621	-3.0895	-1.89491	total-loss	WT-like
613	K31Q	0.411724	0.330575	0.12	0.483621	-0.586072	-1.89491	WT-like	WT-like
614	K31R	-0.771724	0.330575	-0.423448	0.483621	-0.739578	-1.89491	WT-like	WT-like
615	K31S	1.11161	0.330575	1.04897	0.483621	-1.06418	-1.89491	WT-like	WT-like
616	K31T	0.628276	0.330575	0.483621	0.483621	-1.0497	-1.89491	WT-like	WT-like
617	K31V	0.138621	0.330575	0.197931	0.483621	-1.99205	-1.89491	WT-like	WT-like
618	K31W	-1.07529	0.330575	-0.504828	0.483621	-3.60307	-1.89491	inactive-stable	WT-like
619	K31Y	-0.284828	0.330575	-0.33	0.483621	-3.60307	-1.89491	inactive-stable	WT-like
620	K32A	-0.150575	0.123793	0.256782	0.333161	-0.452514	-0.891749	WT-like	WT-like
621	K32C	0.930345	0.123793	0.873678	0.333161	-1.05014	-0.891749	WT-like	WT-like
622	K32D	0.481034	0.123793	0.596839	0.333161	-0.453169	-0.891749	WT-like	WT-like
623	K32E	0.123793	0.123793	0.211552	0.333161	-0.505971	-0.891749	WT-like	WT-like
624	K32F	0.0672414	0.123793	0.382644	0.333161	-1.94111	-0.891749	WT-like	WT-like
625	K32G	0.753563	0.123793	1.14626	0.333161	-0.891749	-0.891749	WT-like	WT-like
626	K32H	0.211839	0.123793	0.679195	0.333161	-0.921879	-0.891749	WT-like	WT-like
627	K32I	0.0348276	0.123793	0.351552	0.333161	-1.45592	-0.891749	WT-like	WT-like
628	K32=		0.123793		0.333161		-0.891749	nan	nan
629	K32L	-0.294828	0.123793	0.11523	0.333161	-0.847327	-0.891749	WT-like	WT-like
630	K32M	-0.317011	0.123793	0.0825287	0.333161	-1.52769	-0.891749	WT-like	WT-like
631	K32N	0.107931	0.123793	0.332931	0.333161	-0.603112	-0.891749	WT-like	WT-like
632	K32P	5.67966	0.123793	5.1269	0.333161	-1.62652	-0.891749	unstable-active	WT-like
633	K32Q	0.317701	0.123793	0.188218	0.333161	-0.597307	-0.891749	WT-like	WT-like
634	K32R	-0.344368	0.123793	-0.375287	0.333161	-0.119733	-0.891749	WT-like	WT-like
635	K32S	0.563103	0.123793	0.762816	0.333161	-0.372895	-0.891749	WT-like	WT-like
636	K32T	0.224828	0.123793	0.333161	0.333161	-0.601432	-0.891749	WT-like	WT-like
637	K32V	0.472069	0.123793	0.799253	0.333161	-1.4604	-0.891749	WT-like	WT-like
638	K32W	-0.551839	0.123793	-0.136034	0.333161	-1.76097	-0.891749	WT-like	WT-like
639	K32Y	-0.0921839	0.123793	0.0841954	0.333161	-1.79093	-0.891749	WT-like	WT-like
640	K33A	-0.404138	0.178046	0.0287931	0.436092	-0.927677	-1.77536	WT-like	WT-like
641	K33C	0.178046	0.178046	0.303563	0.436092	-2.018	-1.77536	WT-like	WT-like
642	K33D	0.921839	0.178046	1.46816	0.436092	-1.82564	-1.77536	WT-like	WT-like
643	K33E	0.434138	0.178046	0.742299	0.436092	-1.06604	-1.77536	WT-like	WT-like
644	K33F	-0.221264	0.178046	0.929598	0.436092	-3.27241	-1.77536	inactive-stable	WT-like
645	K33G	0.403218	0.178046	0.768506	0.436092	-1.15406	-1.77536	WT-like	WT-like
646	K33H	0.671839	0.178046	0.77931	0.436092	-0.862471	-1.77536	WT-like	WT-like
647	K33I	1.03667	0.178046	0.679023	0.436092	-2.36635	-1.77536	WT-like	WT-like
648	K33=		0.178046		0.436092		-1.77536	nan	nan
649	K33L	-0.446897	0.178046	0.0308046	0.436092	-1.67075	-1.77536	WT-like	WT-like
650	K33M	0.29092	0.178046	-0.373391	0.436092	-2.15075	-1.77536	WT-like	WT-like
651	K33N	-0.185057	0.178046	0.235402	0.436092	-0.664298	-1.77536	WT-like	WT-like
652	K33P	3.33333	0.178046	2.76207	0.436092	-2.69629	-1.77536	unstable-active	WT-like
653	K33Q	-0.21	0.178046	-0.322299	0.436092	-0.243481	-1.77536	WT-like	WT-like
654	K33R	-0.623908	0.178046	-0.681437	0.436092	-1.26049	-1.77536	WT-like	WT-like
655	K33S	0.360805	0.178046	0.436092	0.436092	-0.985088	-1.77536	WT-like	WT-like
656	K33T	0.17069	0.178046	0.321609	0.436092	-1.77536	-1.77536	WT-like	WT-like
657	K33V	-0.237241	0.178046	0.176149	0.436092	-1.92641	-1.77536	WT-like	WT-like
658	K33W	-0.00436782	0.178046	0.876897	0.436092	-3.51329	-1.77536	inactive-stable	WT-like
659	K33Y	0.258276	0.178046	0.767241	0.436092	-3.22737	-1.77536	inactive-stable	WT-like
660	G34A	1.95172	1.80448	2.00213	1.67552	-4.2632	-4.31745	inactive-stable	inactive-stable
661	G34C	2.28448	1.80448	1.91069	1.67552	-4.77283	-4.31745	total-loss	inactive-stable
662	G34D	1.66034	1.80448	1.44466	1.67552	-2.25695	-4.31745	WT-like	inactive-stable
663	G34E	1.55092	1.80448	1.14534	1.67552	-3.32347	-4.31745	inactive-stable	inactive-stable
664	G34F	1.79759	1.80448	1.69414	1.67552	-4.88555	-4.31745	inactive-stable	inactive-stable
665	G34=		1.80448		1.67552		-4.31745	nan	nan
666	G34H	1.32402	1.80448	1.25379	1.67552	-3.6717	-4.31745	inactive-stable	inactive-stable
667	G34I	3.10253	1.80448	2.98897	1.67552	-4.48562	-4.31745	total-loss	inactive-stable
668	G34K	1.19276	1.80448	0.907414	1.67552	-3.87408	-4.31745	inactive-stable	inactive-stable
669	G34L	1.63069	1.80448	1.5669	1.67552	-4.32241	-4.31745	inactive-stable	inactive-stable
670	G34M	1.80448	1.80448	1.7769	1.67552	-4.51372	-4.31745	inactive-stable	inactive-stable
671	G34N	1.01103	1.80448	0.735	1.67552	-3.06447	-4.31745	inactive-stable	inactive-stable
672	G34P	6.85034	1.80448	5.74322	1.67552	-5.07969	-4.31745	total-loss	inactive-stable
673	G34Q	1.79805	1.80448	1.25	1.67552	-3.57615	-4.31745	inactive-stable	inactive-stable
674	G34R	1.48828	1.80448	1.2408	1.67552	-4.13218	-4.31745	inactive-stable	inactive-stable
675	G34S	2.11793	1.80448	1.67552	1.67552	-3.67908	-4.31745	total-loss	inactive-stable
676	G34T	3.66897	1.80448	3.08121	1.67552	-4.31745	-4.31745	total-loss	inactive-stable
677	G34V	2.78069	1.80448	2.6269	1.67552	-4.50228	-4.31745	total-loss	inactive-stable
678	G34W	1.84379	1.80448	2.05408	1.67552	-5.34478	-4.31745	inactive-stable	inactive-stable
679	G34Y	1.80862	1.80448	1.47362	1.67552	-5.34478	-4.31745	inactive-stable	inactive-stable
680	W35A	5.27425	5.27425	5.62121	5.50437	-2.43192	-2.45345	unstable-active	unstable-active
681	W35C	5.26989	5.27425	5.3596	5.50437	-1.33162	-2.45345	unstable-active	unstable-active
682	W35D	7.48356	5.27425	7.39178	5.50437	-2.09123	-2.45345	unstable-active	unstable-active
683	W35E	6.89782	5.27425	6.49029	5.50437	-2.45345	-2.45345	unstable-active	unstable-active
684	W35F	2.28253	5.27425	1.75029	5.50437	-1.46995	-2.45345	unstable-active	unstable-active
685	W35G	7.40782	5.27425	7.68299	5.50437	-3.67069	-2.45345	total-loss	unstable-active
686	W35H	5.15138	5.27425	5.15983	5.50437	-1.43804	-2.45345	unstable-active	unstable-active
687	W35I	3.55264	5.27425	2.99	5.50437	-2.74941	-2.45345	unstable-active	unstable-active
688	W35K	6.46713	5.27425	6.34201	5.50437	-3.14782	-2.45345	total-loss	unstable-active
689	W35L	5.00609	5.27425	4.48868	5.50437	-2.45449	-2.45345	unstable-active	unstable-active
690	W35M	3.62506	5.27425	3.33891	5.50437	-2.40284	-2.45345	unstable-active	unstable-active
691	W35N	6.70023	5.27425	6.13431	5.50437	-2.3265	-2.45345	unstable-active	unstable-active
692	W35P	9.53264	5.27425	8.32885	5.50437	-3.86241	-2.45345	total-loss	unstable-active
693	W35Q	5.85862	5.27425	5.50437	5.50437	-2.31872	-2.45345	unstable-active	unstable-active
694	W35R	6.07023	5.27425	5.81816	5.50437	-3.24777	-2.45345	total-loss	unstable-active
695	W35S	7.04161	5.27425	6.72276	5.50437	-2.9201	-2.45345	unstable-active	unstable-active
696	W35T	5.16609	5.27425	5.17632	5.50437	-2.87366	-2.45345	unstable-active	unstable-active
697	W35V	3.30713	5.27425	3.4081	5.50437	-2.71823	-2.45345	unstable-active	unstable-active
698	W35=		5.27425		5.50437		-2.45345	nan	nan
699	W35Y	2.58322	5.27425	1.67282	5.50437	-1.43863	-2.45345	unstable-active	unstable-active
700	E36A	0.871034	0.194253	0.89023	0.097069	-2.01981	-2.39155	WT-like	WT-like
701	E36C	1.2	0.194253	1.00075	0.097069	-3.0536	-2.39155	inactive-stable	WT-like
702	E36D	0.194253	0.194253	0.0677586	0.097069	-0.365395	-2.39155	WT-like	WT-like
703	E36=		0.194253		0.097069		-2.39155	nan	nan
704	E36F	0.0462069	0.194253	-0.0481609	0.097069	-3.9859	-2.39155	inactive-stable	WT-like
705	E36G	1.64517	0.194253	1.84776	0.097069	-3.04174	-2.39155	inactive-stable	WT-like
706	E36H	-0.317241	0.194253	0.097069	0.097069	-2.12273	-2.39155	WT-like	WT-like
707	E36I	-0.608276	0.194253	-0.449023	0.097069	-2.39155	-2.39155	WT-like	WT-like
708	E36K	0.172414	0.194253	0.0744253	0.097069	-1.14594	-2.39155	WT-like	WT-like
709	E36L	-0.137241	0.194253	-0.219368	0.097069	-2.89982	-2.39155	WT-like	WT-like
710	E36M	0.229655	0.194253	0.331264	0.097069	-2.90644	-2.39155	WT-like	WT-like
711	E36N	0.194713	0.194253	0.133391	0.097069	-1.27586	-2.39155	WT-like	WT-like
712	E36P	3.51517	0.194253	2.7181	0.097069	-2.81322	-2.39155	unstable-active	WT-like
713	E36Q	0.140345	0.194253	-0.0774713	0.097069	-1.29757	-2.39155	WT-like	WT-like
714	E36R	0.214368	0.194253	0.192069	0.097069	-1.67612	-2.39155	WT-like	WT-like
715	E36S	0.5	0.194253	0.357931	0.097069	-0.879561	-2.39155	WT-like	WT-like
716	E36T	0.601034	0.194253	0.158218	0.097069	-1.17581	-2.39155	WT-like	WT-like
717	E36V	-0.134138	0.194253	-0.154655	0.097069	-3.08203	-2.39155	inactive-stable	WT-like
718	E36W	-0.552299	0.194253	-0.237299	0.097069	-4.27119	-2.39155	inactive-stable	WT-like
719	E36Y	-0.092069	0.194253	-0.417356	0.097069	-4.0235	-2.39155	inactive-stable	WT-like
720	V37A	3.47517	3.3869	3.64511	3.64511	-3.31184	-3.84776	total-loss	total-loss
721	V37C	2.81897	3.3869	2.73075	3.64511	-3.70175	-3.84776	total-loss	total-loss
722	V37D	4.54713	3.3869	4.82109	3.64511	-5.05709	-3.84776	total-loss	total-loss
723	V37E	4.48816	3.3869	4.77391	3.64511	-4.94402	-3.84776	total-loss	total-loss
724	V37F	2.7531	3.3869	2.80707	3.64511	-3.3882	-3.84776	total-loss	total-loss
725	V37G	5.00057	3.3869	5.22954	3.64511	-5.26848	-3.84776	total-loss	total-loss
726	V37H	3.14	3.3869	3.65851	3.64511	-4.19875	-3.84776	total-loss	total-loss
727	V37I	0.377931	3.3869	0.428621	3.64511	-2.4763	-3.84776	WT-like	total-loss
728	V37K	4.29494	3.3869	4.53362	3.64511	-5.91019	-3.84776	total-loss	total-loss
729	V37L	0.352414	3.3869	0.743218	3.64511	-2.65726	-3.84776	WT-like	total-loss
730	V37M	1.22874	3.3869	1.8231	3.64511	-3.34258	-3.84776	inactive-stable	total-loss
731	V37N	3.3869	3.3869	3.5504	3.64511	-5.05709	-3.84776	total-loss	total-loss
732	V37P	4.55862	3.3869	3.97776	3.64511	-4.58505	-3.84776	total-loss	total-loss
733	V37Q	3.25552	3.3869	3.06701	3.64511	-5.05709	-3.84776	total-loss	total-loss
734	V37R	4.4408	3.3869	4.45316	3.64511	-5.91019	-3.84776	total-loss	total-loss
735	V37S	4.09345	3.3869	3.97822	3.64511	-3.79711	-3.84776	total-loss	total-loss
736	V37T	2.56517	3.3869	2.40374	3.64511	-3.40504	-3.84776	total-loss	total-loss
737	V37=		3.3869		3.64511		-3.84776	nan	nan
738	V37W	3.51046	3.3869	4.03017	3.64511	-3.84776	-3.84776	total-loss	total-loss
739	V37Y	2.53368	3.3869	2.8296	3.64511	-3.56567	-3.84776	total-loss	total-loss
740	V38A	1.71034	1.05793	1.41707	0.714138	-0.0752042	-0.653795	WT-like	WT-like
741	V38C	1.33483	1.05793	1.30293	0.714138	-0.859266	-0.653795	WT-like	WT-like
742	V38D	1.76011	1.05793	1.5373	0.714138	-0.411332	-0.653795	WT-like	WT-like
743	V38E	1.54103	1.05793	1.62437	0.714138	-0.384729	-0.653795	WT-like	WT-like
744	V38F	-1.41103	1.05793	-1.14787	0.714138	-0.959475	-0.653795	WT-like	WT-like
745	V38G	2.61655	1.05793	2.81655	0.714138	-1.35277	-0.653795	unstable-active	WT-like
746	V38H	0.0913793	1.05793	0.349425	0.714138	-0.733417	-0.653795	WT-like	WT-like
747	V38I	-1.41483	1.05793	-1.03443	0.714138	-0.425487	-0.653795	WT-like	WT-like
748	V38K	0.44	1.05793	0.415345	0.714138	-0.653795	-0.653795	WT-like	WT-like
749	V38L	-1.24379	1.05793	-0.914943	0.714138	-0.390952	-0.653795	WT-like	WT-like
750	V38M	-1.10586	1.05793	-0.844483	0.714138	-0.202898	-0.653795	WT-like	WT-like
751	V38N	1.1	1.05793	1.20879	0.714138	-0.775313	-0.653795	WT-like	WT-like
752	V38P	3.13207	1.05793	2.38672	0.714138	-1.60079	-0.653795	unstable-active	WT-like
753	V38Q	1.13862	1.05793	0.714138	0.714138	-0.562795	-0.653795	WT-like	WT-like
754	V38R	0.206437	1.05793	0.21092	0.714138	-0.506811	-0.653795	WT-like	WT-like
755	V38S	1.86966	1.05793	1.69011	0.714138	-0.814682	-0.653795	WT-like	WT-like
756	V38T	1.05793	1.05793	1.19534	0.714138	-0.0529387	-0.653795	WT-like	WT-like
757	V38=		1.05793		0.714138		-0.653795	nan	nan
758	V38W	-1.0669	1.05793	-0.406552	0.714138	-1.1923	-0.653795	WT-like	WT-like
759	V38Y	-0.944713	1.05793	-1.02557	0.714138	-1.16904	-0.653795	WT-like	WT-like
760	E39A	1.09345	0.66	1.10402	0.762011	-2.46504	-2.38877	WT-like	WT-like
761	E39C	0.905172	0.66	0.624713	0.762011	-2.44324	-2.38877	WT-like	WT-like
762	E39D	0.66	0.66	1.1604	0.762011	-2.53499	-2.38877	WT-like	WT-like
763	E39=		0.66		0.762011		-2.38877	nan	nan
764	E39F	-0.773103	0.66	-0.503793	0.762011	-1.92698	-2.38877	WT-like	WT-like
765	E39G	1.86161	0.66	2.34851	0.762011	-3.55613	-2.38877	inactive-stable	WT-like
766	E39H	0.0844828	0.66	0.0685632	0.762011	-2.09426	-2.38877	WT-like	WT-like
767	E39I	-0.888621	0.66	-0.843046	0.762011	-0.409244	-2.38877	WT-like	WT-like
768	E39K	1.78448	0.66	1.09241	0.762011	-2.51674	-2.38877	WT-like	WT-like
769	E39L	-1.09425	0.66	-1.02977	0.762011	-0.982848	-2.38877	WT-like	WT-like
770	E39M	0.942989	0.66	0.926724	0.762011	-1.08649	-2.38877	WT-like	WT-like
771	E39N	0.877126	0.66	0.781437	0.762011	-2.66195	-2.38877	WT-like	WT-like
772	E39P	1.23552	0.66	0.762011	0.762011	-4.1376	-2.38877	inactive-stable	WT-like
773	E39Q	0.2	0.66	-0.115805	0.762011	-2.12286	-2.38877	WT-like	WT-like
774	E39R	0.942184	0.66	0.891437	0.762011	-2.30336	-2.38877	WT-like	WT-like
775	E39S	1.2069	0.66	0.960747	0.762011	-2.38877	-2.38877	WT-like	WT-like
776	E39T	0.13	0.66	-0.093046	0.762011	-1.94438	-2.38877	WT-like	WT-like
777	E39V	-0.304828	0.66	-0.344253	0.762011	0.419603	-2.38877	WT-like	WT-like
778	E39W	0.163563	0.66	0.99569	0.762011	-2.50041	-2.38877	WT-like	WT-like
779	E39Y	0.313333	0.66	0.631609	0.762011	-2.48481	-2.38877	WT-like	WT-like
780	S40A	-0.761839	1.98759	-0.315172	2.17172	-2.47291	-3.01999	WT-like	WT-like
781	S40C	-0.134828	1.98759	-0.0292529	2.17172	-2.95251	-3.01999	WT-like	WT-like
782	S40D	2.83793	1.98759	3.24368	2.17172	-2.93631	-3.01999	unstable-active	WT-like
783	S40E	3.52816	1.98759	3.92075	2.17172	-3.10008	-3.01999	total-loss	WT-like
784	S40F	2.63966	1.98759	3.22816	2.17172	-3.87514	-3.01999	total-loss	WT-like
785	S40G	1.8569	1.98759	2.17172	2.17172	-4.45529	-3.01999	inactive-stable	WT-like
786	S40H	2.12621	1.98759	2.83385	2.17172	-3.02076	-3.01999	total-loss	WT-like
787	S40I	-0.301264	1.98759	0.0528736	2.17172	-2.55153	-3.01999	WT-like	WT-like
788	S40K	3.65609	1.98759	4.13397	2.17172	-2.88224	-3.01999	unstable-active	WT-like
789	S40L	1.53805	1.98759	1.8373	2.17172	-2.51587	-3.01999	WT-like	WT-like
790	S40M	0.918276	1.98759	1.74402	2.17172	-3.01999	-3.01999	inactive-stable	WT-like
791	S40N	0.290575	1.98759	0.970402	2.17172	-3.12728	-3.01999	inactive-stable	WT-like
792	S40P	7.27184	1.98759	6.405	2.17172	-5.37722	-3.01999	total-loss	WT-like
793	S40Q	1.98759	1.98759	2.13017	2.17172	-3.21905	-3.01999	inactive-stable	WT-like
794	S40R	2.99644	1.98759	3.75874	2.17172	-2.86797	-3.01999	unstable-active	WT-like
795	S40=		1.98759		2.17172		-3.01999	nan	nan
796	S40T	-0.00804598	1.98759	0.237414	2.17172	-2.35825	-3.01999	WT-like	WT-like
797	S40V	-0.830115	1.98759	-0.703161	2.17172	-2.50121	-3.01999	WT-like	WT-like
798	S40W	1.99184	1.98759	4.03649	2.17172	-3.98998	-3.01999	inactive-stable	WT-like
799	S40Y	3.66529	1.98759	4.25713	2.17172	-3.94733	-3.01999	total-loss	WT-like
800	D41A	2.10678	1.47793	2.27201	1.34017	-4.4878	-4.77111	total-loss	inactive-stable
801	D41C	1.95678	1.47793	1.90874	1.34017	-4.67296	-4.77111	inactive-stable	inactive-stable
802	D41=		1.47793		1.34017		-4.77111	nan	nan
803	D41E	1.47793	1.47793	1.35885	1.34017	-1.97624	-4.77111	WT-like	inactive-stable
804	D41F	-0.308621	1.47793	-0.826379	1.34017	-5.26155	-4.77111	inactive-stable	inactive-stable
805	D41G	3.79552	1.47793	3.87632	1.34017	-5.75987	-4.77111	total-loss	inactive-stable
806	D41H	-0.343218	1.47793	-0.238793	1.34017	-3.44421	-4.77111	inactive-stable	inactive-stable
807	D41I	0.486092	1.47793	0.421839	1.34017	-5.00701	-4.77111	inactive-stable	inactive-stable
808	D41K	2.90368	1.47793	2.54603	1.34017	-4.77111	-4.77111	total-loss	inactive-stable
809	D41L	1.25391	1.47793	1.19305	1.34017	-5.02373	-4.77111	inactive-stable	inactive-stable
810	D41M	0.483563	1.47793	0.51092	1.34017	-5.35168	-4.77111	inactive-stable	inactive-stable
811	D41N	0.0493103	1.47793	-0.0216667	1.34017	-2.84112	-4.77111	WT-like	inactive-stable
812	D41P	1.79897	1.47793	1.34017	1.34017	-5.28945	-4.77111	inactive-stable	inactive-stable
813	D41Q	1.82885	1.47793	1.55299	1.34017	-3.45626	-4.77111	inactive-stable	inactive-stable
814	D41R	2.40138	1.47793	2.1308	1.34017	-4.3243	-4.77111	total-loss	inactive-stable
815	D41S	2.59747	1.47793	2.15701	1.34017	-4.37407	-4.77111	total-loss	inactive-stable
816	D41T	1.93103	1.47793	1.62489	1.34017	-4.62512	-4.77111	inactive-stable	inactive-stable
817	D41V	0.585057	1.47793	0.562529	1.34017	-4.92394	-4.77111	inactive-stable	inactive-stable
818	D41W	-1.61782	1.47793	-1.45477	1.34017	-5.60016	-4.77111	inactive-stable	inactive-stable
819	D41Y	-0.511609	1.47793	-1.22851	1.34017	-5.17095	-4.77111	inactive-stable	inactive-stable
820	L42A	4.12828	4.38207	3.8596	4.25701	-6.40253	-6.40253	total-loss	total-loss
821	L42C	4.35701	4.38207	3.86305	4.25701	-6.40253	-6.40253	total-loss	total-loss
822	L42D	5.28816	4.38207	5.31408	4.25701	-6.67449	-6.40253	total-loss	total-loss
823	L42E	5.43678	4.38207	5.1492	4.25701	-6.1874	-6.40253	total-loss	total-loss
824	L42F	3.15299	4.38207	3.10603	4.25701	-6.00403	-6.40253	total-loss	total-loss
825	L42G	6.37862	4.38207	6.16644	4.25701	-7.10554	-6.40253	total-loss	total-loss
826	L42H	4.31092	4.38207	4.25701	4.25701	-6.67449	-6.40253	total-loss	total-loss
827	L42I	4.62966	4.38207	4.70977	4.25701	-3.70406	-6.40253	total-loss	total-loss
828	L42K	8.01034	4.38207	7.70213	4.25701	-7.10554	-6.40253	total-loss	total-loss
829	L42=		4.38207		4.25701		-6.40253	nan	nan
830	L42M	2.48448	4.38207	2.43339	4.25701	-3.80027	-6.40253	total-loss	total-loss
831	L42N	3.90678	4.38207	3.55115	4.25701	-6.67449	-6.40253	total-loss	total-loss
832	L42P	9.61621	4.38207	7.29144	4.25701	-6.17321	-6.40253	total-loss	total-loss
833	L42Q	4.09805	4.38207	3.43598	4.25701	-6.67449	-6.40253	total-loss	total-loss
834	L42R	5.81908	4.38207	6.09161	4.25701	-7.10554	-6.40253	total-loss	total-loss
835	L42S	5.54011	4.38207	4.97678	4.25701	-6.12425	-6.40253	total-loss	total-loss
836	L42T	4.38207	4.38207	3.86138	4.25701	-6.29188	-6.40253	total-loss	total-loss
837	L42V	3.66253	4.38207	3.17063	4.25701	-3.39825	-6.40253	total-loss	total-loss
838	L42W	6.25966	4.38207	6.69966	4.25701	-6.56162	-6.40253	total-loss	total-loss
839	L42Y	4.25609	4.38207	4.13649	4.25701	-6.56162	-6.40253	total-loss	total-loss
840	Y43A	2.49793	2.3246	4.29994	3.94092	-3.33515	-3.79037	total-loss	total-loss
841	Y43C	2.63701	2.3246	3.94092	3.94092	-1.67225	-3.79037	unstable-active	total-loss
842	Y43D	2.62379	2.3246	4.48994	3.94092	-3.71717	-3.79037	total-loss	total-loss
843	Y43E	2.3246	2.3246	4.49489	3.94092	-3.8867	-3.79037	total-loss	total-loss
844	Y43F	-0.215632	2.3246	0.721379	3.94092	-3.26228	-3.79037	inactive-stable	total-loss
845	Y43G	3.55793	2.3246	5.27253	3.94092	-4.22792	-3.79037	total-loss	total-loss
846	Y43H	1.33333	2.3246	2.65937	3.94092	-3.00512	-3.79037	inactive-stable	total-loss
847	Y43I	1.45862	2.3246	3.11011	3.94092	-4.08808	-3.79037	inactive-stable	total-loss
848	Y43K	2.36023	2.3246	4.7196	3.94092	-4.03709	-3.79037	total-loss	total-loss
849	Y43L	1.72414	2.3246	3.49862	3.94092	-4.26177	-3.79037	inactive-stable	total-loss
850	Y43M	1.73517	2.3246	3.09776	3.94092	-4.18001	-3.79037	inactive-stable	total-loss
851	Y43N	2.46471	2.3246	3.87224	3.94092	-3.70078	-3.79037	total-loss	total-loss
852	Y43P	4.43598	2.3246	5.82902	3.94092	-6.02544	-3.79037	total-loss	total-loss
853	Y43Q	2.68218	2.3246	4.26339	3.94092	-3.79037	-3.79037	total-loss	total-loss
854	Y43R	2.14529	2.3246	4.64925	3.94092	-4.41439	-3.79037	total-loss	total-loss
855	Y43S	3.04655	2.3246	4.05236	3.94092	-3.74307	-3.79037	total-loss	total-loss
856	Y43T	2.13885	2.3246	3.74575	3.94092	-3.78814	-3.79037	total-loss	total-loss
857	Y43V	2.27667	2.3246	2.94563	3.94092	-3.96812	-3.79037	total-loss	total-loss
858	Y43W	0.274943	2.3246	2.91971	3.94092	-3.69775	-3.79037	inactive-stable	total-loss
859	Y43=		2.3246		3.94092		-3.79037	nan	nan
860	A44=		0.395172		0.24023		-3.04433	nan	nan
861	A44C	1.03483	0.395172	0.702471	0.24023	-3.13935	-3.04433	inactive-stable	inactive-stable
862	A44D	0.373793	0.395172	0.24023	0.24023	-1.59836	-3.04433	WT-like	inactive-stable
863	A44E	0.201149	0.395172	-0.237644	0.24023	-1.60535	-3.04433	WT-like	inactive-stable
864	A44F	0.913563	0.395172	0.61523	0.24023	-5.06401	-3.04433	inactive-stable	inactive-stable
865	A44G	0.875862	0.395172	0.83023	0.24023	-3.13474	-3.04433	inactive-stable	inactive-stable
866	A44H	0.116897	0.395172	0.23523	0.24023	-3.04433	-3.04433	inactive-stable	inactive-stable
867	A44I	0.57931	0.395172	0.480402	0.24023	-4.05418	-3.04433	inactive-stable	inactive-stable
868	A44K	0.694138	0.395172	0.401782	0.24023	-2.37073	-3.04433	WT-like	inactive-stable
869	A44L	-0.182759	0.395172	-0.308333	0.24023	-3.7272	-3.04433	inactive-stable	inactive-stable
870	A44M	0.158276	0.395172	0.173563	0.24023	-4.37971	-3.04433	inactive-stable	inactive-stable
871	A44N	-0.125172	0.395172	0.00212644	0.24023	-2.70068	-3.04433	WT-like	inactive-stable
872	A44P	3.61483	0.395172	2.54236	0.24023	-4.4067	-3.04433	total-loss	inactive-stable
873	A44Q	0.255632	0.395172	-0.00534483	0.24023	-2.42515	-3.04433	WT-like	inactive-stable
874	A44R	0.0868966	0.395172	0.0660345	0.24023	-2.77959	-3.04433	WT-like	inactive-stable
875	A44S	0.83069	0.395172	0.153103	0.24023	-2.02366	-3.04433	WT-like	inactive-stable
876	A44T	0.377241	0.395172	0.134828	0.24023	-1.74053	-3.04433	WT-like	inactive-stable
877	A44V	0.509425	0.395172	0.368448	0.24023	-2.59066	-3.04433	WT-like	inactive-stable
878	A44W	0.395172	0.395172	0.746897	0.24023	-5.06401	-3.04433	inactive-stable	inactive-stable
879	A44Y	1.04414	0.395172	0.676552	0.24023	-4.52891	-3.04433	inactive-stable	inactive-stable
880	M45A	1.21103	1.41	1.32684	1.32684	-2.65128	-2.93399	WT-like	WT-like
881	M45C	1.60264	1.41	1.42379	1.32684	-3.19312	-2.93399	inactive-stable	WT-like
882	M45D	1.27149	1.41	1.26092	1.32684	-2.46914	-2.93399	WT-like	WT-like
883	M45E	1.41	1.41	1.40029	1.32684	-2.2782	-2.93399	WT-like	WT-like
884	M45F	1.15069	1.41	1.27707	1.32684	-3.90735	-2.93399	inactive-stable	WT-like
885	M45G	1.98736	1.41	2.08523	1.32684	-4.33198	-2.93399	inactive-stable	WT-like
886	M45H	1.1208	1.41	1.20937	1.32684	-2.93399	-2.93399	WT-like	WT-like
887	M45I	0.663103	1.41	0.563793	1.32684	-1.56259	-2.93399	WT-like	WT-like
888	M45K	1.46828	1.41	1.37448	1.32684	-3.06528	-2.93399	inactive-stable	WT-like
889	M45L	0.208621	1.41	0.22954	1.32684	-1.1839	-2.93399	WT-like	WT-like
890	M45=		1.41		1.32684		-2.93399	nan	nan
891	M45N	1.12069	1.41	1.1773	1.32684	-2.86567	-2.93399	WT-like	WT-like
892	M45P	5.37011	1.41	4.14644	1.32684	-4.54916	-2.93399	total-loss	WT-like
893	M45Q	1.61862	1.41	1.16132	1.32684	-0.987894	-2.93399	WT-like	WT-like
894	M45R	1.5831	1.41	1.56431	1.32684	-3.2222	-2.93399	inactive-stable	WT-like
895	M45S	1.80172	1.41	1.59121	1.32684	-3.10073	-2.93399	inactive-stable	WT-like
896	M45T	1.56897	1.41	1.42701	1.32684	-2.80339	-2.93399	WT-like	WT-like
897	M45V	0.991379	1.41	0.942931	1.32684	-2.75915	-2.93399	WT-like	WT-like
898	M45W	1.64276	1.41	2.22213	1.32684	-4.52871	-2.93399	inactive-stable	WT-like
899	M45Y	1.14632	1.41	1.01057	1.32684	-4.24214	-2.93399	inactive-stable	WT-like
900	N46A	1.05069	1.00172	1.25103	1.01489	-1.9595	-2.82081	WT-like	WT-like
901	N46C	1.50621	1.00172	1.42833	1.01489	-3.26455	-2.82081	inactive-stable	WT-like
902	N46D	0.536552	1.00172	0.579885	1.01489	-1.23344	-2.82081	WT-like	WT-like
903	N46E	0.759655	1.00172	0.854368	1.01489	-1.9905	-2.82081	WT-like	WT-like
904	N46F	1.05069	1.00172	1.22862	1.01489	-2.85891	-2.82081	WT-like	WT-like
905	N46G	0.519655	1.00172	0.824195	1.01489	-1.14728	-2.82081	WT-like	WT-like
906	N46H	0.512414	1.00172	0.787241	1.01489	-2.04649	-2.82081	WT-like	WT-like
907	N46I	2.78759	1.00172	2.65885	1.01489	-3.48734	-2.82081	total-loss	WT-like
908	N46K	0.401379	1.00172	0.432356	1.01489	-0.523594	-2.82081	WT-like	WT-like
909	N46L	0.839655	1.00172	1.03885	1.01489	-3.23918	-2.82081	inactive-stable	WT-like
910	N46M	1.07621	1.00172	1.24701	1.01489	-3.84409	-2.82081	inactive-stable	WT-like
911	N46=		1.00172		1.01489		-2.82081	nan	nan
912	N46P	5.98356	1.00172	5.36661	1.01489	-3.45889	-2.82081	total-loss	WT-like
913	N46Q	0.772759	1.00172	0.374023	1.01489	-1.99669	-2.82081	WT-like	WT-like
914	N46R	0.305517	1.00172	0.25523	1.01489	-0.936179	-2.82081	WT-like	WT-like
915	N46S	1.11586	1.00172	1.01489	1.01489	-1.66115	-2.82081	WT-like	WT-like
916	N46T	1.99345	1.00172	1.86023	1.01489	-2.87873	-2.82081	WT-like	WT-like
917	N46V	1.69828	1.00172	1.6273	1.01489	-3.5883	-2.82081	inactive-stable	WT-like
918	N46W	0.767931	1.00172	0.322241	1.01489	-3.24344	-2.82081	inactive-stable	WT-like
919	N46Y	1.00172	1.00172	0.853333	1.01489	-2.82081	-2.82081	WT-like	WT-like
920	F47A	3.70701	3.44	3.8481	3.69063	-4.62259	-4.69662	total-loss	total-loss
921	F47C	3.89149	3.44	3.80489	3.69063	-4.46477	-4.69662	total-loss	total-loss
922	F47D	3.96885	3.44	4.37138	3.69063	-5.22744	-4.69662	total-loss	total-loss
923	F47E	3.31793	3.44	3.78776	3.69063	-5.11902	-4.69662	total-loss	total-loss
924	F47=		3.44		3.69063		-4.69662	nan	nan
925	F47G	5.88195	3.44	5.99138	3.69063	-4.87153	-4.69662	total-loss	total-loss
926	F47H	2.48931	3.44	2.31529	3.69063	-5.22744	-4.69662	total-loss	total-loss
927	F47I	2.22448	3.44	2.61454	3.69063	-4.18892	-4.69662	total-loss	total-loss
928	F47K	4.56345	3.44	4.28356	3.69063	-5.13746	-4.69662	total-loss	total-loss
929	F47L	1.91092	3.44	1.65534	3.69063	-3.88601	-4.69662	inactive-stable	total-loss
930	F47M	2.43828	3.44	2.55782	3.69063	-4.47822	-4.69662	total-loss	total-loss
931	F47N	3.99977	3.44	3.69063	3.69063	-5.22744	-4.69662	total-loss	total-loss
932	F47P	8.48897	3.44	7.03362	3.69063	-5.3122	-4.69662	total-loss	total-loss
933	F47Q	2.42793	3.44	2.88471	3.69063	-4.71452	-4.69662	total-loss	total-loss
934	F47R	3.98828	3.44	4.04638	3.69063	-4.76683	-4.69662	total-loss	total-loss
935	F47S	4.73046	3.44	4.30351	3.69063	-3.82953	-4.69662	total-loss	total-loss
936	F47T	3.44	3.44	3.57822	3.69063	-4.69662	-4.69662	total-loss	total-loss
937	F47V	2.16356	3.44	2.47385	3.69063	-4.38832	-4.69662	total-loss	total-loss
938	F47W	-0.968851	3.44	-0.840172	3.69063	-2.44317	-4.69662	WT-like	total-loss
939	F47Y	0.629425	3.44	0.437414	3.69063	-3.17717	-4.69662	inactive-stable	total-loss
940	N48A	1.43023	0.802759	1.63632	0.712931	-3.26456	-3.66926	inactive-stable	inactive-stable
941	N48C	1.27471	0.802759	1.21224	0.712931	-4.0735	-3.66926	inactive-stable	inactive-stable
942	N48D	-0.174598	0.802759	-0.198161	0.712931	-2.13119	-3.66926	WT-like	inactive-stable
943	N48E	0.707356	0.802759	0.866034	0.712931	-1.40049	-3.66926	WT-like	inactive-stable
944	N48F	0.133218	0.802759	0.0337356	0.712931	-4.43668	-3.66926	inactive-stable	inactive-stable
945	N48G	2.54276	0.802759	2.61103	0.712931	-4.23059	-3.66926	total-loss	inactive-stable
946	N48H	0.946092	0.802759	0.91046	0.712931	-1.56935	-3.66926	WT-like	inactive-stable
947	N48I	-0.110345	0.802759	0.0585632	0.712931	-3.98037	-3.66926	inactive-stable	inactive-stable
948	N48K	1.35747	0.802759	1.35103	0.712931	-1.87386	-3.66926	WT-like	inactive-stable
949	N48L	0.162069	0.802759	0.386379	0.712931	-4.04415	-3.66926	inactive-stable	inactive-stable
950	N48M	0.802759	0.802759	0.572069	0.712931	-4.4626	-3.66926	inactive-stable	inactive-stable
951	N48=		0.802759		0.712931		-3.66926	nan	nan
952	N48P	1.24149	0.802759	1.34339	0.712931	-3.66926	-3.66926	inactive-stable	inactive-stable
953	N48Q	0.81023	0.802759	0.462299	0.712931	-1.36816	-3.66926	WT-like	inactive-stable
954	N48R	0.707011	0.802759	0.712931	0.712931	-1.81213	-3.66926	WT-like	inactive-stable
955	N48S	1.18667	0.802759	1.27138	0.712931	-2.94195	-3.66926	WT-like	inactive-stable
956	N48T	0.963103	0.802759	0.937356	0.712931	-3.40985	-3.66926	inactive-stable	inactive-stable
957	N48V	0.0252874	0.802759	0.128218	0.712931	-4.0715	-3.66926	inactive-stable	inactive-stable
958	N48W	0.135402	0.802759	0.0288506	0.712931	-4.79162	-3.66926	inactive-stable	inactive-stable
959	N48Y	0.489655	0.802759	0.136264	0.712931	-3.90076	-3.66926	inactive-stable	inactive-stable
960	P49A	-0.26931	-0.26931	0.48592	2.76897	-1.5496	-3.90362	WT-like	inactive-stable
961	P49C	0.606322	-0.26931	1.31397	2.76897	-3.64497	-3.90362	inactive-stable	inactive-stable
962	P49D	-0.526092	-0.26931	3.12333	2.76897	-3.90362	-3.90362	inactive-stable	inactive-stable
963	P49E	-0.336897	-0.26931	4.56874	2.76897	-3.76831	-3.90362	inactive-stable	inactive-stable
964	P49F	-1.56552	-0.26931	4.07046	2.76897	-4.2345	-3.90362	inactive-stable	inactive-stable
965	P49G	0.418161	-0.26931	1.82799	2.76897	-4.12127	-3.90362	inactive-stable	inactive-stable
966	P49H	-1.22954	-0.26931	3.49494	2.76897	-4.3273	-3.90362	inactive-stable	inactive-stable
967	P49I	0.0649425	-0.26931	1.54805	2.76897	-3.68732	-3.90362	inactive-stable	inactive-stable
968	P49K	0.00206897	-0.26931	5.70431	2.76897	-3.97852	-3.90362	inactive-stable	inactive-stable
969	P49L	5.50701	-0.26931	2.76897	2.76897	-3.14889	-3.90362	total-loss	inactive-stable
970	P49M	-0.766782	-0.26931	3.34983	2.76897	-3.49002	-3.90362	inactive-stable	inactive-stable
971	P49N	-0.882069	-0.26931	1.03546	2.76897	-4.3273	-3.90362	inactive-stable	inactive-stable
972	P49=		-0.26931		2.76897		-3.90362	nan	nan
973	P49Q	-0.227586	-0.26931	2.26885	2.76897	-3.91851	-3.90362	inactive-stable	inactive-stable
974	P49R	-0.558966	-0.26931	7.12741	2.76897	-4.10646	-3.90362	inactive-stable	inactive-stable
975	P49S	-0.0278161	-0.26931	0.613161	2.76897	-1.82822	-3.90362	WT-like	inactive-stable
976	P49T	0.744598	-0.26931	1.63379	2.76897	-2.84537	-3.90362	WT-like	inactive-stable
977	P49V	0.261034	-0.26931	1.32379	2.76897	-3.67547	-3.90362	inactive-stable	inactive-stable
978	P49W	-2.25793	-0.26931	7.29144	2.76897	-4.60424	-3.90362	inactive-stable	inactive-stable
979	P49Y	-1.4046	-0.26931	5.53902	2.76897	-4.27938	-3.90362	inactive-stable	inactive-stable
980	I50A	0.77046	0.721379	3.14598	2.33132	-1.37654	-2.10983	WT-like	WT-like
981	I50C	1.36299	0.721379	2.21615	2.33132	-2.10983	-2.10983	WT-like	WT-like
982	I50D	0.852644	0.721379	3.21914	2.33132	-1.46039	-2.10983	WT-like	WT-like
983	I50E	0.823103	0.721379	2.93971	2.33132	-1.51936	-2.10983	WT-like	WT-like
984	I50F	0.343563	0.721379	2.91023	2.33132	-2.57729	-2.10983	WT-like	WT-like
985	I50G	1.2454	0.721379	4.62224	2.33132	-2.89329	-2.10983	WT-like	WT-like
986	I50H	0.51908	0.721379	3.63293	2.33132	-2.55245	-2.10983	WT-like	WT-like
987	I50=		0.721379		2.33132		-2.10983	nan	nan
988	I50K	0.645287	0.721379	2.33132	2.33132	-2.41802	-2.10983	WT-like	WT-like
989	I50L	0.178276	0.721379	0.504425	2.33132	-0.245509	-2.10983	WT-like	WT-like
990	I50M	0.721379	0.721379	1.56776	2.33132	-1.84203	-2.10983	WT-like	WT-like
991	I50N	0.484943	0.721379	2.01236	2.33132	-1.487	-2.10983	WT-like	WT-like
992	I50P	3.64057	0.721379	4.79184	2.33132	-3.1927	-2.10983	total-loss	WT-like
993	I50Q	0.54046	0.721379	2.30063	2.33132	-2.23573	-2.10983	WT-like	WT-like
994	I50R	0.759885	0.721379	1.91305	2.33132	-2.12867	-2.10983	WT-like	WT-like
995	I50S	1.08345	0.721379	2.94626	2.33132	-1.29772	-2.10983	WT-like	WT-like
996	I50T	0.825402	0.721379	2.09052	2.33132	-1.31125	-2.10983	WT-like	WT-like
997	I50V	0.082069	0.721379	0.386149	2.33132	-0.201559	-2.10983	WT-like	WT-like
998	I50W	0.316322	0.721379	3.03966	2.33132	-3.21793	-2.10983	inactive-stable	WT-like
999	I50Y	0.404368	0.721379	1.77017	2.33132	-2.79663	-2.10983	WT-like	WT-like
1000	I51A	-0.00344828	0.297586	0.517701	0.914138	-0.933356	-3.31068	WT-like	inactive-stable
1001	I51C	0.244713	0.297586	0.528161	0.914138	-3.68111	-3.31068	inactive-stable	inactive-stable
1002	I51D	2.03701	0.297586	1.92534	0.914138	-3.47624	-3.31068	total-loss	inactive-stable
1003	I51E	1.56828	0.297586	1.42276	0.914138	-3.12905	-3.31068	inactive-stable	inactive-stable
1004	I51F	1.35655	0.297586	1.98339	0.914138	-2.91311	-3.31068	WT-like	inactive-stable
1005	I51G	1.39759	0.297586	2.07178	0.914138	-3.58792	-3.31068	inactive-stable	inactive-stable
1006	I51H	1.69483	0.297586	5.1227	0.914138	-3.57252	-3.31068	inactive-stable	inactive-stable
1007	I51=		0.297586		0.914138		-3.31068	nan	nan
1008	I51K	0.791724	0.297586	1.25276	0.914138	-4.2498	-3.31068	inactive-stable	inactive-stable
1009	I51L	-0.635862	0.297586	-1.00667	0.914138	-0.817385	-3.31068	WT-like	inactive-stable
1010	I51M	0.297586	0.297586	0.049023	0.914138	-2.72112	-3.31068	WT-like	inactive-stable
1011	I51N	0.267586	0.297586	1.2	0.914138	-3.45991	-3.31068	inactive-stable	inactive-stable
1012	I51P	-0.108161	0.297586	-0.739138	0.914138	-3.31068	-3.31068	inactive-stable	inactive-stable
1013	I51Q	1.22287	0.297586	-0.26092	0.914138	-3.67179	-3.31068	inactive-stable	inactive-stable
1014	I51R	0.107701	0.297586	0.205345	0.914138	-4.09713	-3.31068	inactive-stable	inactive-stable
1015	I51S	0.598621	0.297586	0.914138	0.914138	-1.90306	-3.31068	WT-like	inactive-stable
1016	I51T	0.0337931	0.297586	0.649483	0.914138	-3.03483	-3.31068	inactive-stable	inactive-stable
1017	I51V	-0.443793	0.297586	-0.394483	0.914138	-1.03028	-3.31068	WT-like	inactive-stable
1018	I51W	0.0927586	0.297586	2.52845	0.914138	-3.39748	-3.31068	inactive-stable	inactive-stable
1019	I51Y	1.44046	0.297586	7.85328	0.914138	-2.81258	-3.31068	WT-like	inactive-stable
1020	S52A	-0.198966	0.181724	0.0515517	0.00344828	-2.44574	-3.05216	WT-like	inactive-stable
1021	S52C	0.0810345	0.181724	-0.0132184	0.00344828	-3.05216	-3.05216	inactive-stable	inactive-stable
1022	S52D	-1.14862	0.181724	-0.770517	0.00344828	-2.50783	-3.05216	WT-like	inactive-stable
1023	S52E	0.181724	0.181724	0.706954	0.00344828	-3.0949	-3.05216	inactive-stable	inactive-stable
1024	S52F	0.467241	0.181724	0.237241	0.00344828	-4.06195	-3.05216	inactive-stable	inactive-stable
1025	S52G	0.52	0.181724	0.564655	0.00344828	-2.90689	-3.05216	WT-like	inactive-stable
1026	S52H	0.587356	0.181724	-0.172644	0.00344828	-2.69136	-3.05216	WT-like	inactive-stable
1027	S52I	0.222759	0.181724	0.482989	0.00344828	-3.83721	-3.05216	inactive-stable	inactive-stable
1028	S52K	0.966437	0.181724	0.505977	0.00344828	-2.85813	-3.05216	WT-like	inactive-stable
1029	S52L	0.677931	0.181724	-0.519023	0.00344828	-3.90725	-3.05216	inactive-stable	inactive-stable
1030	S52M	-0.539195	0.181724	-0.305402	0.00344828	-3.99697	-3.05216	inactive-stable	inactive-stable
1031	S52N	-0.607586	0.181724	-0.893851	0.00344828	-2.78753	-3.05216	WT-like	inactive-stable
1032	S52P	6.54586	0.181724	5.17408	0.00344828	-3.81594	-3.05216	total-loss	inactive-stable
1033	S52Q	0.131034	0.181724	0.00344828	0.00344828	-2.69409	-3.05216	WT-like	inactive-stable
1034	S52R	0.366207	0.181724	-0.131724	0.00344828	-2.66837	-3.05216	WT-like	inactive-stable
1035	S52=		0.181724		0.00344828		-3.05216	nan	nan
1036	S52T	-0.944483	0.181724	-0.486839	0.00344828	-1.42518	-3.05216	WT-like	inactive-stable
1037	S52V	-0.505517	0.181724	-0.536897	0.00344828	-3.2359	-3.05216	inactive-stable	inactive-stable
1038	S52W	-0.861379	0.181724	1.04994	0.00344828	-4.12851	-3.05216	inactive-stable	inactive-stable
1039	S52Y	1.06	0.181724	0.397989	0.00344828	-3.84187	-3.05216	inactive-stable	inactive-stable
1040	R53A	0.602069	0.624828	0.278276	0.199023	-1.26524	-2.13804	WT-like	WT-like
1041	R53C	1.70793	0.624828	1.06299	0.199023	-3.20226	-2.13804	inactive-stable	WT-like
1042	R53D	-0.217471	0.624828	-0.0177586	0.199023	-2.54259	-2.13804	WT-like	WT-like
1043	R53E	-0.0162069	0.624828	0.481782	0.199023	-1.49237	-2.13804	WT-like	WT-like
1044	R53F	0.478736	0.624828	-0.018046	0.199023	-2.77282	-2.13804	WT-like	WT-like
1045	R53G	1.94897	0.624828	1.56477	0.199023	-2.88467	-2.13804	WT-like	WT-like
1046	R53H	-0.224138	0.624828	-0.15092	0.199023	-2.64913	-2.13804	WT-like	WT-like
1047	R53I	0.767241	0.624828	0.766437	0.199023	-2.79409	-2.13804	WT-like	WT-like
1048	R53K	0.602069	0.624828	0.0583333	0.199023	-1.39455	-2.13804	WT-like	WT-like
1049	R53L	0.397586	0.624828	0.0854023	0.199023	-2.10251	-2.13804	WT-like	WT-like
1050	R53M	0.695172	0.624828	0.541724	0.199023	-2.07689	-2.13804	WT-like	WT-like
1051	R53N	0.634828	0.624828	0.300115	0.199023	-2.7035	-2.13804	WT-like	WT-like
1052	R53P	1.66586	0.624828	0.550402	0.199023	-1.86835	-2.13804	WT-like	WT-like
1053	R53Q	0.43069	0.624828	0.0225287	0.199023	-1.41288	-2.13804	WT-like	WT-like
1054	R53=		0.624828		0.199023		-2.13804	nan	nan
1055	R53S	0.624828	0.624828	-0.160517	0.199023	-2.13804	-2.13804	WT-like	WT-like
1056	R53T	0.867586	0.624828	0.199023	0.199023	-1.40197	-2.13804	WT-like	WT-like
1057	R53V	0.947931	0.624828	0.478851	0.199023	-1.73007	-2.13804	WT-like	WT-like
1058	R53W	-0.269425	0.624828	-0.459828	0.199023	-2.58319	-2.13804	WT-like	WT-like
1059	R53Y	0.677241	0.624828	0.143218	0.199023	-2.79697	-2.13804	WT-like	WT-like
1060	K54A	0.0810345	0.0541379	0.19	0.189713	-0.652996	-1.96459	WT-like	WT-like
1061	K54C	0.953103	0.0541379	0.767126	0.189713	-2.50584	-1.96459	WT-like	WT-like
1062	K54D	-0.264483	0.0541379	-0.238621	0.189713	-0.24003	-1.96459	WT-like	WT-like
1063	K54E	-0.161724	0.0541379	-0.11408	0.189713	-0.248018	-1.96459	WT-like	WT-like
1064	K54F	-0.743563	0.0541379	0.319023	0.189713	-2.61076	-1.96459	WT-like	WT-like
1065	K54G	0.387241	0.0541379	0.252989	0.189713	-1.96459	-1.96459	WT-like	WT-like
1066	K54H	-0.0703448	0.0541379	0.302816	0.189713	-0.553662	-1.96459	WT-like	WT-like
1067	K54I	0.227931	0.0541379	0.734425	0.189713	-2.50308	-1.96459	WT-like	WT-like
1068	K54=		0.0541379		0.189713		-1.96459	nan	nan
1069	K54L	-0.329655	0.0541379	-0.0714368	0.189713	-2.41477	-1.96459	WT-like	WT-like
1070	K54M	0.154828	0.0541379	0.038908	0.189713	-2.56408	-1.96459	WT-like	WT-like
1071	K54N	-0.222069	0.0541379	-0.122931	0.189713	-0.414848	-1.96459	WT-like	WT-like
1072	K54P	3.0008	0.0541379	2.39276	0.189713	-2.2283	-1.96459	unstable-active	WT-like
1073	K54Q	0.424483	0.0541379	-0.0771839	0.189713	-0.8372	-1.96459	WT-like	WT-like
1074	K54R	0.0265517	0.0541379	-0.321897	0.189713	-1.0274	-1.96459	WT-like	WT-like
1075	K54S	0.0541379	0.0541379	-0.103678	0.189713	-0.939305	-1.96459	WT-like	WT-like
1076	K54T	-0.0855172	0.0541379	-0.150287	0.189713	-1.72281	-1.96459	WT-like	WT-like
1077	K54V	0.427586	0.0541379	0.697471	0.189713	-2.44694	-1.96459	WT-like	WT-like
1078	K54W	-1.25552	0.0541379	0.290747	0.189713	-2.15854	-1.96459	WT-like	WT-like
1079	K54Y	0.078046	0.0541379	0.189713	0.189713	-2.22416	-1.96459	WT-like	WT-like
1080	D55A	-0.55	0.377241	0.324655	0.776552	-4.21616	-4.21616	inactive-stable	inactive-stable
1081	D55C	0.377241	0.377241	0.708621	0.776552	-4.69428	-4.21616	inactive-stable	inactive-stable
1082	D55=		0.377241		0.776552		-4.21616	nan	nan
1083	D55E	0.768391	0.377241	1.62017	0.776552	-2.40085	-4.21616	WT-like	inactive-stable
1084	D55F	0.364023	0.377241	1.13828	0.776552	-4.17285	-4.21616	inactive-stable	inactive-stable
1085	D55G	1.53644	0.377241	1.99057	0.776552	-3.78237	-4.21616	inactive-stable	inactive-stable
1086	D55H	0.674483	0.377241	0.91931	0.776552	-2.48988	-4.21616	WT-like	inactive-stable
1087	D55I	-0.186552	0.377241	-0.215805	0.776552	-5.07833	-4.21616	inactive-stable	inactive-stable
1088	D55K	2.52092	0.377241	2.51793	0.776552	-4.28055	-4.21616	total-loss	inactive-stable
1089	D55L	0.0544828	0.377241	-0.400287	0.776552	-4.67595	-4.21616	inactive-stable	inactive-stable
1090	D55M	0.0796552	0.377241	0.539713	0.776552	-4.63828	-4.21616	inactive-stable	inactive-stable
1091	D55N	0.234713	0.377241	0.41977	0.776552	-2.26999	-4.21616	WT-like	inactive-stable
1092	D55P	5.33506	0.377241	3.74443	0.776552	-3.61306	-4.21616	total-loss	inactive-stable
1093	D55Q	-0.327701	0.377241	0.443736	0.776552	-2.44393	-4.21616	WT-like	inactive-stable
1094	D55R	3.30517	0.377241	2.28977	0.776552	-4.31493	-4.21616	total-loss	inactive-stable
1095	D55S	1.13816	0.377241	1.10063	0.776552	-4.11959	-4.21616	inactive-stable	inactive-stable
1096	D55T	0.406897	0.377241	0.776552	0.776552	-4.17782	-4.21616	inactive-stable	inactive-stable
1097	D55V	-0.136897	0.377241	-0.000229885	0.776552	-5.07833	-4.21616	inactive-stable	inactive-stable
1098	D55W	-0.915517	0.377241	-0.242069	0.776552	-4.93241	-4.21616	inactive-stable	inactive-stable
1099	D55Y	1.2231	0.377241	1.29017	0.776552	-4.217	-4.21616	inactive-stable	inactive-stable
1100	I56A	3.3531	4.00333	3.34695	3.78431	-2.41229	-2.45019	unstable-active	unstable-active
1101	I56C	2.63046	4.00333	2.41029	3.78431	-3.01552	-2.45019	total-loss	unstable-active
1102	I56D	4.57977	4.00333	4.44454	3.78431	-2.50201	-2.45019	unstable-active	unstable-active
1103	I56E	4.46264	4.00333	4.71385	3.78431	-2.46866	-2.45019	unstable-active	unstable-active
1104	I56F	3.79655	4.00333	3.76437	3.78431	-0.849313	-2.45019	unstable-active	unstable-active
1105	I56G	5.19264	4.00333	5.30586	3.78431	-3.27204	-2.45019	total-loss	unstable-active
1106	I56H	4.19414	4.00333	4.17575	3.78431	-2.4556	-2.45019	unstable-active	unstable-active
1107	I56=		4.00333		3.78431		-2.45019	nan	nan
1108	I56K	6.1446	4.00333	6.59644	3.78431	-2.33475	-2.45019	unstable-active	unstable-active
1109	I56L	1.33563	4.00333	1.90764	3.78431	-1.19607	-2.45019	WT-like	unstable-active
1110	I56M	1.30563	4.00333	2.31213	3.78431	-1.84734	-2.45019	WT-like	unstable-active
1111	I56N	2.95862	4.00333	2.68489	3.78431	-2.54777	-2.45019	unstable-active	unstable-active
1112	I56P	5.56529	4.00333	4.63621	3.78431	-3.51527	-2.45019	total-loss	unstable-active
1113	I56Q	2.8377	4.00333	2.77437	3.78431	-2.45019	-2.45019	unstable-active	unstable-active
1114	I56R	5.11747	4.00333	5.10425	3.78431	-2.27706	-2.45019	unstable-active	unstable-active
1115	I56S	4.00333	4.00333	3.78431	3.78431	-2.64957	-2.45019	unstable-active	unstable-active
1116	I56T	2.56092	4.00333	2.49167	3.78431	-2.47622	-2.45019	unstable-active	unstable-active
1117	I56V	0.579885	4.00333	0.414483	3.78431	-0.415636	-2.45019	WT-like	unstable-active
1118	I56W	9.24494	4.00333	9.24333	3.78431	-2.20365	-2.45019	unstable-active	unstable-active
1119	I56Y	4.05816	4.00333	4.96305	3.78431	-1.79478	-2.45019	unstable-active	unstable-active
1120	T57A	0.255172	0.255172	1.11822	0.465287	-1.04886	-2.82662	WT-like	WT-like
1121	T57C	0.853793	0.255172	1.07247	0.465287	-3.31923	-2.82662	inactive-stable	WT-like
1122	T57D	0.36069	0.255172	1.10948	0.465287	-2.87176	-2.82662	WT-like	WT-like
1123	T57E	0.200345	0.255172	0.465287	0.465287	-2.77199	-2.82662	WT-like	WT-like
1124	T57F	0.788276	0.255172	0.447241	0.465287	-4.03087	-2.82662	inactive-stable	WT-like
1125	T57G	1.1631	0.255172	1.71557	0.465287	-3.11443	-2.82662	inactive-stable	WT-like
1126	T57H	0.55	0.255172	0.642816	0.465287	-2.98933	-2.82662	WT-like	WT-like
1127	T57I	-0.591034	0.255172	-0.168908	0.465287	-1.61968	-2.82662	WT-like	WT-like
1128	T57K	-0.0437931	0.255172	0.353333	0.465287	-1.49585	-2.82662	WT-like	WT-like
1129	T57L	-1.65828	0.255172	-0.948793	0.465287	-1.68909	-2.82662	WT-like	WT-like
1130	T57M	-0.424138	0.255172	0.0277586	0.465287	-2.95263	-2.82662	WT-like	WT-like
1131	T57N	-0.131724	0.255172	0.456149	0.465287	-2.8544	-2.82662	WT-like	WT-like
1132	T57P	3.18552	0.255172	2.73011	0.465287	-2.79774	-2.82662	unstable-active	WT-like
1133	T57Q	-0.142414	0.255172	-0.233333	0.465287	-2.8145	-2.82662	WT-like	WT-like
1134	T57R	-0.92931	0.255172	-0.348391	0.465287	-2.82662	-2.82662	WT-like	WT-like
1135	T57S	0.516897	0.255172	0.878103	0.465287	-1.90089	-2.82662	WT-like	WT-like
1136	T57=		0.255172		0.465287		-2.82662	nan	nan
1137	T57V	-0.653793	0.255172	0.150632	0.465287	-1.75197	-2.82662	WT-like	WT-like
1138	T57W	0.536207	0.255172	0.668966	0.465287	-3.59955	-2.82662	inactive-stable	WT-like
1139	T57Y	0.847241	0.255172	1.04718	0.465287	-3.88905	-2.82662	inactive-stable	WT-like
1140	G58A	1.84828	1.16793	1.61138	0.94046	-1.89242	-2.8617	WT-like	WT-like
1141	G58C	1.65379	1.16793	1.35011	0.94046	-3.09558	-2.8617	inactive-stable	WT-like
1142	G58D	-0.347586	1.16793	0.0709195	0.94046	-2.0398	-2.8617	WT-like	WT-like
1143	G58E	1.26276	1.16793	3.17563	0.94046	-2.73094	-2.8617	WT-like	WT-like
1144	G58F	0.688966	1.16793	0.607471	0.94046	-4.9038	-2.8617	inactive-stable	WT-like
1145	G58=		1.16793		0.94046		-2.8617	nan	nan
1146	G58H	1.47138	1.16793	1.21994	0.94046	-3.2175	-2.8617	inactive-stable	WT-like
1147	G58I	1.16793	1.16793	0.390402	0.94046	-2.90099	-2.8617	WT-like	WT-like
1148	G58K	1.35	1.16793	1.38086	0.94046	-2.70874	-2.8617	WT-like	WT-like
1149	G58L	0.945172	1.16793	3.76402	0.94046	-2.661	-2.8617	WT-like	WT-like
1150	G58M	0.429655	1.16793	0.809828	0.94046	-3.36856	-2.8617	inactive-stable	WT-like
1151	G58N	0.179655	1.16793	0.58069	0.94046	-2.8617	-2.8617	WT-like	WT-like
1152	G58P	5.67161	1.16793	7.83098	0.94046	-3.03201	-2.8617	total-loss	WT-like
1153	G58Q	1.51724	1.16793	0.94046	0.94046	-2.96186	-2.8617	WT-like	WT-like
1154	G58R	1.34207	1.16793	0.887529	0.94046	-2.82089	-2.8617	WT-like	WT-like
1155	G58S	0.726207	1.16793	0.478908	0.94046	-2.35139	-2.8617	WT-like	WT-like
1156	G58T	0.0804598	1.16793	0.793161	0.94046	-2.31397	-2.8617	WT-like	WT-like
1157	G58V	1.25655	1.16793	2.20149	0.94046	-2.74526	-2.8617	WT-like	WT-like
1158	G58W	0.974828	1.16793	1.23966	0.94046	-4.9038	-2.8617	inactive-stable	WT-like
1159	G58Y	1.12713	1.16793	0.808908	0.94046	-4.9038	-2.8617	inactive-stable	WT-like
1160	K59A	0.157126	0.0962069	0.479828	0.0226437	-0.0900961	-0.740434	WT-like	WT-like
1161	K59C	0.624368	0.0962069	0.384023	0.0226437	-1.12982	-0.740434	WT-like	WT-like
1162	K59D	-0.173793	0.0962069	0.0304023	0.0226437	-0.267417	-0.740434	WT-like	WT-like
1163	K59E	-0.0624138	0.0962069	0.110632	0.0226437	-0.422375	-0.740434	WT-like	WT-like
1164	K59F	0.108276	0.0962069	-0.232931	0.0226437	-1.02804	-0.740434	WT-like	WT-like
1165	K59G	0.606897	0.0962069	0.767759	0.0226437	-0.740434	-0.740434	WT-like	WT-like
1166	K59H	-0.548621	0.0962069	-0.279885	0.0226437	-0.669564	-0.740434	WT-like	WT-like
1167	K59I	-0.169655	0.0962069	0.276379	0.0226437	-1.20591	-0.740434	WT-like	WT-like
1168	K59=		0.0962069		0.0226437		-0.740434	nan	nan
1169	K59L	-0.304598	0.0962069	0.13569	0.0226437	-1.1749	-0.740434	WT-like	WT-like
1170	K59M	0.139655	0.0962069	0.48046	0.0226437	-1.22241	-0.740434	WT-like	WT-like
1171	K59N	0.113103	0.0962069	0.150977	0.0226437	-0.455442	-0.740434	WT-like	WT-like
1172	K59P	0.205517	0.0962069	-0.348103	0.0226437	-0.722022	-0.740434	WT-like	WT-like
1173	K59Q	0.312069	0.0962069	0.0226437	0.0226437	-0.80807	-0.740434	WT-like	WT-like
1174	K59R	0.0727586	0.0962069	-0.0606897	0.0226437	-0.561027	-0.740434	WT-like	WT-like
1175	K59S	-0.0358621	0.0962069	-0.0659195	0.0226437	-0.452924	-0.740434	WT-like	WT-like
1176	K59T	0.125057	0.0962069	-0.0806322	0.0226437	-0.579596	-0.740434	WT-like	WT-like
1177	K59V	-0.0510345	0.0962069	-0.164138	0.0226437	-1.13202	-0.740434	WT-like	WT-like
1178	K59W	-0.0514943	0.0962069	-0.10431	0.0226437	-1.03375	-0.740434	WT-like	WT-like
1179	K59Y	0.0962069	0.0962069	-0.690977	0.0226437	-1.0746	-0.740434	WT-like	WT-like
1180	L60A	2.55379	2.55379	2.77356	2.49391	-2.4341	-2.49302	unstable-active	unstable-active
1181	L60C	2.66724	2.55379	2.53443	2.49391	-3.20415	-2.49302	total-loss	unstable-active
1182	L60D	3.68828	2.55379	4.31684	2.49391	-2.51866	-2.49302	unstable-active	unstable-active
1183	L60E	1.72724	2.55379	2.40408	2.49391	-2.86514	-2.49302	WT-like	unstable-active
1184	L60F	0.378391	2.55379	0.162816	2.49391	-2.67762	-2.49302	WT-like	unstable-active
1185	L60G	4.07034	2.55379	4.03845	2.49391	-3.62157	-2.49302	total-loss	unstable-active
1186	L60H	1.56448	2.55379	2.07552	2.49391	-2.38711	-2.49302	WT-like	unstable-active
1187	L60I	0.924483	2.55379	1.06914	2.49391	-1.37135	-2.49302	WT-like	unstable-active
1188	L60K	3.68138	2.55379	3.41477	2.49391	-2.86586	-2.49302	unstable-active	unstable-active
1189	L60=		2.55379		2.49391		-2.49302	nan	nan
1190	L60M	2.14552	2.55379	2.37989	2.49391	-1.95242	-2.49302	unstable-active	unstable-active
1191	L60N	2.83862	2.55379	2.78667	2.49391	-2.50003	-2.49302	unstable-active	unstable-active
1192	L60P	2.76471	2.55379	2.20764	2.49391	-1.25092	-2.49302	unstable-active	unstable-active
1193	L60Q	2.80448	2.55379	2.49391	2.49391	-2.49302	-2.49302	unstable-active	unstable-active
1194	L60R	3.21195	2.55379	2.75362	2.49391	-2.32749	-2.49302	unstable-active	unstable-active
1195	L60S	3.24069	2.55379	3.33121	2.49391	-2.25863	-2.49302	unstable-active	unstable-active
1196	L60T	2.02011	2.55379	2.52506	2.49391	-2.5263	-2.49302	unstable-active	unstable-active
1197	L60V	1.49483	2.55379	1.31414	2.49391	-1.36806	-2.49302	WT-like	unstable-active
1198	L60W	1.25448	2.55379	1.27293	2.49391	-2.55341	-2.49302	WT-like	unstable-active
1199	L60Y	1.46034	2.55379	0.601724	2.49391	-2.32743	-2.49302	WT-like	unstable-active
1200	K61A	0.0641379	0.274828	0.218276	0.0502874	-1.79344	-2.43974	WT-like	WT-like
1201	K61C	1.53172	0.274828	0.726609	0.0502874	-2.46302	-2.43974	WT-like	WT-like
1202	K61D	0.757931	0.274828	0.640345	0.0502874	-1.14763	-2.43974	WT-like	WT-like
1203	K61E	-0.0182759	0.274828	-0.127356	0.0502874	-2.29178	-2.43974	WT-like	WT-like
1204	K61F	0.0387356	0.274828	0.0502874	0.0502874	-3.41621	-2.43974	inactive-stable	WT-like
1205	K61G	0.776552	0.274828	0.749368	0.0502874	-3.01796	-2.43974	inactive-stable	WT-like
1206	K61H	-0.0210345	0.274828	0.119138	0.0502874	-2.24875	-2.43974	WT-like	WT-like
1207	K61I	0.274828	0.274828	-0.492184	0.0502874	-3.0292	-2.43974	inactive-stable	WT-like
1208	K61=		0.274828		0.0502874		-2.43974	nan	nan
1209	K61L	-0.476437	0.274828	-0.747586	0.0502874	-2.32995	-2.43974	WT-like	WT-like
1210	K61M	-0.187011	0.274828	-0.440805	0.0502874	-3.0041	-2.43974	inactive-stable	WT-like
1211	K61N	0.836207	0.274828	0.652241	0.0502874	-2.43974	-2.43974	WT-like	WT-like
1212	K61P	3.22701	0.274828	2.76724	0.0502874	-3.05708	-2.43974	total-loss	WT-like
1213	K61Q	0.314943	0.274828	-0.172241	0.0502874	-1.66222	-2.43974	WT-like	WT-like
1214	K61R	-0.106897	0.274828	-0.344655	0.0502874	-1.14857	-2.43974	WT-like	WT-like
1215	K61S	0.525862	0.274828	0.194425	0.0502874	-2.30478	-2.43974	WT-like	WT-like
1216	K61T	0.547586	0.274828	0.262586	0.0502874	-2.13222	-2.43974	WT-like	WT-like
1217	K61V	0.293793	0.274828	-0.115977	0.0502874	-2.84795	-2.43974	WT-like	WT-like
1218	K61W	-0.664368	0.274828	-0.446609	0.0502874	-4.28779	-2.43974	inactive-stable	WT-like
1219	K61Y	0.0865517	0.274828	0.0188506	0.0502874	-3.47606	-2.43974	inactive-stable	WT-like
1220	D62A	0.875977	0.862759	0.969483	0.488621	-2.63764	-2.74073	WT-like	WT-like
1221	D62C	1.25644	0.862759	1.00684	0.488621	-2.61029	-2.74073	WT-like	WT-like
1222	D62=		0.862759		0.488621		-2.74073	nan	nan
1223	D62E	0.991609	0.862759	0.757931	0.488621	-1.65967	-2.74073	WT-like	WT-like
1224	D62F	-0.238851	0.862759	-0.122299	0.488621	-3.21927	-2.74073	inactive-stable	WT-like
1225	D62G	2.30253	0.862759	2.34328	0.488621	-2.4887	-2.74073	unstable-active	WT-like
1226	D62H	-0.272874	0.862759	-0.0994828	0.488621	-1.50665	-2.74073	WT-like	WT-like
1227	D62I	0.368161	0.862759	0.276379	0.488621	-3.497	-2.74073	inactive-stable	WT-like
1228	D62K	0.862759	0.862759	0.776322	0.488621	-1.90969	-2.74073	WT-like	WT-like
1229	D62L	0.288506	0.862759	0.280575	0.488621	-3.27803	-2.74073	inactive-stable	WT-like
1230	D62M	0.268851	0.862759	0.111897	0.488621	-3.65308	-2.74073	inactive-stable	WT-like
1231	D62N	-0.134253	0.862759	-0.0927586	0.488621	-1.13953	-2.74073	WT-like	WT-like
1232	D62P	5.71368	0.862759	5.33195	0.488621	-2.87165	-2.74073	unstable-active	WT-like
1233	D62Q	1.1846	0.862759	0.488621	0.488621	-2.23453	-2.74073	WT-like	WT-like
1234	D62R	0.27069	0.862759	0.337299	0.488621	-2.88111	-2.74073	WT-like	WT-like
1235	D62S	1.36885	0.862759	1.06776	0.488621	-2.16479	-2.74073	WT-like	WT-like
1236	D62T	1.24759	0.862759	1.01379	0.488621	-2.74073	-2.74073	WT-like	WT-like
1237	D62V	0.484023	0.862759	0.361897	0.488621	-3.51023	-2.74073	inactive-stable	WT-like
1238	D62W	0.484713	0.862759	0.705345	0.488621	-4.2191	-2.74073	inactive-stable	WT-like
1239	D62Y	1.04322	0.862759	-0.191552	0.488621	-3.81722	-2.74073	inactive-stable	WT-like
1240	P63A	-0.138276	-0.0217241	1.09552	1.04966	-0.857163	-2.56826	WT-like	WT-like
1241	P63C	0.613678	-0.0217241	1.71397	1.04966	-2.99713	-2.56826	WT-like	WT-like
1242	P63D	-0.18069	-0.0217241	0.942414	1.04966	-2.23578	-2.56826	WT-like	WT-like
1243	P63E	-0.548621	-0.0217241	0.63931	1.04966	-2.20195	-2.56826	WT-like	WT-like
1244	P63F	0.0268966	-0.0217241	0.924655	1.04966	-3.71094	-2.56826	inactive-stable	WT-like
1245	P63G	0.801724	-0.0217241	1.80828	1.04966	-1.89741	-2.56826	WT-like	WT-like
1246	P63H	-0.693103	-0.0217241	0.568621	1.04966	-2.58537	-2.56826	WT-like	WT-like
1247	P63I	0.26023	-0.0217241	1.40259	1.04966	-3.0225	-2.56826	inactive-stable	WT-like
1248	P63K	-0.126552	-0.0217241	0.813966	1.04966	-2.49374	-2.56826	WT-like	WT-like
1249	P63L	-0.0558621	-0.0217241	1.11385	1.04966	-2.56826	-2.56826	WT-like	WT-like
1250	P63M	-0.136207	-0.0217241	1.32328	1.04966	-3.24528	-2.56826	inactive-stable	WT-like
1251	P63N	0.150575	-0.0217241	1.21328	1.04966	-2.3805	-2.56826	WT-like	WT-like
1252	P63=		-0.0217241		1.04966		-2.56826	nan	nan
1253	P63Q	0.149655	-0.0217241	0.853103	1.04966	-2.34178	-2.56826	WT-like	WT-like
1254	P63R	0.173103	-0.0217241	1.19563	1.04966	-2.66976	-2.56826	WT-like	WT-like
1255	P63S	-0.304483	-0.0217241	0.512011	1.04966	-1.38402	-2.56826	WT-like	WT-like
1256	P63T	-0.0217241	-0.0217241	0.605057	1.04966	-2.06655	-2.56826	WT-like	WT-like
1257	P63V	0.345517	-0.0217241	1.38006	1.04966	-2.74103	-2.56826	WT-like	WT-like
1258	P63W	-0.765517	-0.0217241	0.883448	1.04966	-3.97013	-2.56826	inactive-stable	WT-like
1259	P63Y	0.0227586	-0.0217241	1.04966	1.04966	-3.97013	-2.56826	inactive-stable	WT-like
1260	A64=		-0.0948276		-0.241724		-0.5852	nan	nan
1261	A64C	0.804138	-0.0948276	0.663966	-0.241724	-0.854934	-0.5852	WT-like	WT-like
1262	A64D	-0.381034	-0.0948276	-0.33931	-0.241724	0.0111787	-0.5852	WT-like	WT-like
1263	A64E	-0.364828	-0.0948276	-0.289483	-0.241724	0.0365127	-0.5852	WT-like	WT-like
1264	A64F	-0.367586	-0.0948276	-0.113448	-0.241724	-0.867271	-0.5852	WT-like	WT-like
1265	A64G	0.41069	-0.0948276	0.354138	-0.241724	-0.223669	-0.5852	WT-like	WT-like
1266	A64H	-0.304828	-0.0948276	-0.248448	-0.241724	-0.492349	-0.5852	WT-like	WT-like
1267	A64I	0.07	-0.0948276	0.0587931	-0.241724	-0.771089	-0.5852	WT-like	WT-like
1268	A64K	-0.302414	-0.0948276	-0.427759	-0.241724	-0.452003	-0.5852	WT-like	WT-like
1269	A64L	-0.567241	-0.0948276	-0.41931	-0.241724	-0.803711	-0.5852	WT-like	WT-like
1270	A64M	0.0448276	-0.0948276	0.0598276	-0.241724	-0.722271	-0.5852	WT-like	WT-like
1271	A64N	-0.296552	-0.0948276	-0.380517	-0.241724	-0.109134	-0.5852	WT-like	WT-like
1272	A64P	2.0254	-0.0948276	1.4142	-0.241724	-0.706144	-0.5852	unstable-active	WT-like
1273	A64Q	0.222759	-0.0948276	-0.223621	-0.241724	-0.106613	-0.5852	WT-like	WT-like
1274	A64R	-0.161379	-0.0948276	-1.06362	-0.241724	-0.345034	-0.5852	WT-like	WT-like
1275	A64S	-0.08	-0.0948276	-0.583276	-0.241724	-0.565568	-0.5852	WT-like	WT-like
1276	A64T	-0.0948276	-0.0948276	-0.441724	-0.241724	-0.5852	-0.5852	WT-like	WT-like
1277	A64V	-0.0510345	-0.0948276	-0.0765517	-0.241724	-0.794654	-0.5852	WT-like	WT-like
1278	A64W	-0.07	-0.0948276	0.196034	-0.241724	-0.97094	-0.5852	WT-like	WT-like
1279	A64Y	-0.274138	-0.0948276	-0.241724	-0.241724	-0.819788	-0.5852	WT-like	WT-like
1280	N65A	0.93069	1.28	1.20115	1.00931	-2.00908	-2.03525	WT-like	WT-like
1281	N65C	1.58483	1.28	1.17448	1.00931	-1.77178	-2.03525	WT-like	WT-like
1282	N65D	0.362529	1.28	0.427011	1.00931	-2.09057	-2.03525	WT-like	WT-like
1283	N65E	1.44276	1.28	1.40563	1.00931	-1.44388	-2.03525	WT-like	WT-like
1284	N65F	0.582069	1.28	0.471897	1.00931	-2.03525	-2.03525	WT-like	WT-like
1285	N65G	2.29345	1.28	2.51466	1.00931	-2.60771	-2.03525	unstable-active	WT-like
1286	N65H	0.181724	1.28	0.598966	1.00931	-0.629263	-2.03525	WT-like	WT-like
1287	N65I	1.34379	1.28	1.00931	1.00931	-2.14225	-2.03525	WT-like	WT-like
1288	N65K	0.942414	1.28	1.42356	1.00931	-0.996864	-2.03525	WT-like	WT-like
1289	N65L	1.06793	1.28	0.772471	1.00931	-1.43395	-2.03525	WT-like	WT-like
1290	N65M	1.41517	1.28	1.20448	1.00931	-2.88023	-2.03525	WT-like	WT-like
1291	N65=		1.28		1.00931		-2.03525	nan	nan
1292	N65P	4.04011	1.28	3.33293	1.00931	-2.51194	-2.03525	unstable-active	WT-like
1293	N65Q	1.05034	1.28	1.00897	1.00931	-1.81695	-2.03525	WT-like	WT-like
1294	N65R	-0.192414	1.28	0.524828	1.00931	-2.02243	-2.03525	WT-like	WT-like
1295	N65S	1.28	1.28	1.14776	1.00931	-2.30734	-2.03525	WT-like	WT-like
1296	N65T	1.7469	1.28	1.52833	1.00931	-2.44581	-2.03525	WT-like	WT-like
1297	N65V	1.34828	1.28	0.866897	1.00931	-2.04443	-2.03525	WT-like	WT-like
1298	N65W	1.33276	1.28	0.370977	1.00931	-2.9133	-2.03525	WT-like	WT-like
1299	N65Y	0.719655	1.28	0.314138	1.00931	-1.97456	-2.03525	WT-like	WT-like
1300	F66A	3.51172	3.82483	3.67144	3.67144	-3.4892	-3.8412	total-loss	total-loss
1301	F66C	3.40897	3.82483	3.56207	3.67144	-4.19768	-3.8412	total-loss	total-loss
1302	F66D	4.1869	3.82483	4.98328	3.67144	-3.94983	-3.8412	total-loss	total-loss
1303	F66E	4.08586	3.82483	5.06925	3.67144	-3.95835	-3.8412	total-loss	total-loss
1304	F66=		3.82483		3.67144		-3.8412	nan	nan
1305	F66G	5.33759	3.82483	5.67897	3.67144	-3.8412	-3.8412	total-loss	total-loss
1306	F66H	2.3369	3.82483	2.58833	3.67144	-4.27653	-3.8412	total-loss	total-loss
1307	F66I	2.60046	3.82483	3.09149	3.67144	-2.57691	-3.8412	unstable-active	total-loss
1308	F66K	5.04655	3.82483	5.72213	3.67144	-4.55189	-3.8412	total-loss	total-loss
1309	F66L	2.08241	3.82483	3.17213	3.67144	-1.44743	-3.8412	unstable-active	total-loss
1310	F66M	2.23034	3.82483	3.13161	3.67144	-2.74075	-3.8412	unstable-active	total-loss
1311	F66N	3.9554	3.82483	4.19782	3.67144	-4.27653	-3.8412	total-loss	total-loss
1312	F66P	4.16276	3.82483	3.02586	3.67144	-4.27156	-3.8412	total-loss	total-loss
1313	F66Q	3.95103	3.82483	4.56661	3.67144	-4.27653	-3.8412	total-loss	total-loss
1314	F66R	4.86391	3.82483	5.62069	3.67144	-3.61182	-3.8412	total-loss	total-loss
1315	F66S	4.30862	3.82483	4.40672	3.67144	-4.19768	-3.8412	total-loss	total-loss
1316	F66T	3.82483	3.82483	4.05333	3.67144	-3.42015	-3.8412	total-loss	total-loss
1317	F66V	2.40287	3.82483	2.64414	3.67144	-2.52707	-3.8412	unstable-active	total-loss
1318	F66W	0.796897	3.82483	1.93144	3.67144	-2.68996	-3.8412	WT-like	total-loss
1319	F66Y	1.23632	3.82483	0.631322	3.67144	-2.33416	-3.8412	WT-like	total-loss
1320	Q67A	-0.0334483	-0.73069	0.69523	-0.327989	-2.08276	-1.70514	WT-like	WT-like
1321	Q67C	-0.00310345	-0.73069	0.385115	-0.327989	-1.35677	-1.70514	WT-like	WT-like
1322	Q67D	-0.73069	-0.73069	-0.327989	-0.327989	-1.40832	-1.70514	WT-like	WT-like
1323	Q67E	-0.388966	-0.73069	0.00689655	-0.327989	-2.11772	-1.70514	WT-like	WT-like
1324	Q67F	-1.14034	-0.73069	-1.30454	-0.327989	-2.50879	-1.70514	WT-like	WT-like
1325	Q67G	1.39931	-0.73069	2.14603	-0.327989	-2.08191	-1.70514	WT-like	WT-like
1326	Q67H	-1.06621	-0.73069	-0.75523	-0.327989	-1.182	-1.70514	WT-like	WT-like
1327	Q67I	-0.978276	-0.73069	-0.812874	-0.327989	-1.68151	-1.70514	WT-like	WT-like
1328	Q67K	-0.488276	-0.73069	-0.317184	-0.327989	-0.984399	-1.70514	WT-like	WT-like
1329	Q67L	-0.857931	-0.73069	-0.626264	-0.327989	-1.70514	-1.70514	WT-like	WT-like
1330	Q67M	-0.492414	-0.73069	-0.0761494	-0.327989	-3.09165	-1.70514	inactive-stable	WT-like
1331	Q67N	-0.865517	-0.73069	-0.61454	-0.327989	-0.662715	-1.70514	WT-like	WT-like
1332	Q67P	3.96276	-0.73069	3.20701	-0.327989	-2.95769	-1.70514	unstable-active	WT-like
1333	Q67=		-0.73069		-0.327989		-1.70514	nan	nan
1334	Q67R	-1.04621	-0.73069	-0.409023	-0.327989	-1.31968	-1.70514	WT-like	WT-like
1335	Q67S	-0.39	-0.73069	-0.0812069	-0.327989	-1.01203	-1.70514	WT-like	WT-like
1336	Q67T	-0.16	-0.73069	0.096092	-0.327989	-2.06563	-1.70514	WT-like	WT-like
1337	Q67V	-0.929655	-0.73069	-0.47954	-0.327989	-1.40948	-1.70514	WT-like	WT-like
1338	Q67W	-1.00586	-0.73069	-1.17891	-0.327989	-3.26756	-1.70514	inactive-stable	WT-like
1339	Q67Y	-0.875862	-0.73069	-1.31851	-0.327989	-2.62158	-1.70514	WT-like	WT-like
1340	Y68A	3.21368	3.62782	3.17144	3.36994	-3.13044	-3.2035	total-loss	total-loss
1341	Y68C	4.22356	3.62782	4.17971	3.36994	-3.6561	-3.2035	total-loss	total-loss
1342	Y68D	4.64517	3.62782	5.07316	3.36994	-3.38545	-3.2035	total-loss	total-loss
1343	Y68E	4.88034	3.62782	4.10207	3.36994	-3.4937	-3.2035	total-loss	total-loss
1344	Y68F	-0.343103	3.62782	-0.161034	3.36994	-2.33679	-3.2035	WT-like	total-loss
1345	Y68G	4.10046	3.62782	3.9904	3.36994	-4.02877	-3.2035	total-loss	total-loss
1346	Y68H	2.4331	3.62782	2.165	3.36994	-3.4601	-3.2035	total-loss	total-loss
1347	Y68I	3.52437	3.62782	3.40402	3.36994	-2.75153	-3.2035	unstable-active	total-loss
1348	Y68K	4.39069	3.62782	3.84075	3.36994	-3.72019	-3.2035	total-loss	total-loss
1349	Y68L	3.48391	3.62782	3.34925	3.36994	-1.12047	-3.2035	unstable-active	total-loss
1350	Y68M	2.55586	3.62782	2.72184	3.36994	-3.03352	-3.2035	total-loss	total-loss
1351	Y68N	3.77782	3.62782	3.7446	3.36994	-3.55934	-3.2035	total-loss	total-loss
1352	Y68P	4.10598	3.62782	2.88057	3.36994	-2.93991	-3.2035	unstable-active	total-loss
1353	Y68Q	3.44989	3.62782	3.13793	3.36994	-2.77709	-3.2035	unstable-active	total-loss
1354	Y68R	3.68552	3.62782	3.34879	3.36994	-2.80901	-3.2035	unstable-active	total-loss
1355	Y68S	4.58425	3.62782	4.3058	3.36994	-3.64217	-3.2035	total-loss	total-loss
1356	Y68T	3.62782	3.62782	3.58592	3.36994	-3.69439	-3.2035	total-loss	total-loss
1357	Y68V	3.55126	3.62782	3.36994	3.36994	-2.74147	-3.2035	unstable-active	total-loss
1358	Y68W	-1.73563	3.62782	-0.344598	3.36994	-3.2035	-3.2035	inactive-stable	total-loss
1359	Y68=		3.62782		3.36994		-3.2035	nan	nan
1360	P69A	-0.372069	-1.01092	0.61592	-0.0844253	-0.205541	-0.925972	WT-like	WT-like
1361	P69C	0.162759	-1.01092	0.955977	-0.0844253	-0.755805	-0.925972	WT-like	WT-like
1362	P69D	-1.57437	-1.01092	-0.00902299	-0.0844253	-0.925972	-0.925972	WT-like	WT-like
1363	P69E	-1.99989	-1.01092	-0.908851	-0.0844253	-0.558572	-0.925972	WT-like	WT-like
1364	P69F	-1.22149	-1.01092	-1.48282	-0.0844253	-1.27432	-0.925972	WT-like	WT-like
1365	P69G	0.135862	-1.01092	1.16454	-0.0844253	-0.492563	-0.925972	WT-like	WT-like
1366	P69H	-2.01057	-1.01092	-0.558563	-0.0844253	-1.22992	-0.925972	WT-like	WT-like
1367	P69I	-0.513793	-1.01092	0.199368	-0.0844253	-1.06661	-0.925972	WT-like	WT-like
1368	P69K	-0.817701	-1.01092	0.198621	-0.0844253	-1.19032	-0.925972	WT-like	WT-like
1369	P69L	-1.13276	-1.01092	-0.475575	-0.0844253	-0.771858	-0.925972	WT-like	WT-like
1370	P69M	-1.01092	-1.01092	-0.747414	-0.0844253	-1.05286	-0.925972	WT-like	WT-like
1371	P69N	-1.01115	-1.01092	-0.0844253	-0.0844253	-0.622665	-0.925972	WT-like	WT-like
1372	P69=		-1.01092		-0.0844253		-0.925972	nan	nan
1373	P69Q	-1.40897	-1.01092	-0.826552	-0.0844253	-0.912205	-0.925972	WT-like	WT-like
1374	P69R	-0.996897	-1.01092	-0.0331609	-0.0844253	-1.06126	-0.925972	WT-like	WT-like
1375	P69S	-0.718851	-1.01092	-0.26954	-0.0844253	-0.210045	-0.925972	WT-like	WT-like
1376	P69T	-0.515402	-1.01092	5.22684e-14	-0.0844253	-0.806188	-0.925972	WT-like	WT-like
1377	P69V	-0.510115	-1.01092	0.341897	-0.0844253	-0.962947	-0.925972	WT-like	WT-like
1378	P69W	-2.32379	-1.01092	-2.46649	-0.0844253	-1.6416	-0.925972	WT-like	WT-like
1379	P69Y	-1.80253	-1.01092	-1.69132	-0.0844253	-1.42613	-0.925972	WT-like	WT-like
1380	A70=		-0.657356		-1.17759		-0.946505	nan	nan
1381	A70C	0.377931	-0.657356	-0.37046	-1.17759	-1.76817	-0.946505	WT-like	WT-like
1382	A70D	-0.0985057	-0.657356	-0.48092	-1.17759	-0.0184162	-0.946505	WT-like	WT-like
1383	A70E	-0.544023	-0.657356	-0.757529	-1.17759	-0.565493	-0.946505	WT-like	WT-like
1384	A70F	-1.16402	-0.657356	-1.38109	-1.17759	-1.64084	-0.946505	WT-like	WT-like
1385	A70G	0.904598	-0.657356	0.71523	-1.17759	-1.58065	-0.946505	WT-like	WT-like
1386	A70H	-0.637816	-0.657356	-0.990632	-1.17759	-1.0327	-0.946505	WT-like	WT-like
1387	A70I	-1.73069	-0.657356	-1.85638	-1.17759	-1.20681	-0.946505	WT-like	WT-like
1388	A70K	-0.795402	-0.657356	-1.51356	-1.17759	-0.673096	-0.946505	WT-like	WT-like
1389	A70L	-1.34471	-0.657356	-1.5904	-1.17759	-1.27848	-0.946505	WT-like	WT-like
1390	A70M	-1.07	-0.657356	-1.01172	-1.17759	-0.735079	-0.946505	WT-like	WT-like
1391	A70N	-0.445517	-0.657356	-0.842184	-1.17759	-0.647174	-0.946505	WT-like	WT-like
1392	A70P	3.59816	-0.657356	2.59017	-1.17759	-0.73839	-0.946505	unstable-active	WT-like
1393	A70Q	-0.0204598	-0.657356	-1.20207	-1.17759	-0.7065	-0.946505	WT-like	WT-like
1394	A70R	-0.761494	-0.657356	-1.76971	-1.17759	-0.946505	-0.946505	WT-like	WT-like
1395	A70S	0.10069	-0.657356	-0.0582759	-1.17759	-0.280084	-0.946505	WT-like	WT-like
1396	A70T	-0.657356	-0.657356	-1.17759	-1.17759	-1.14274	-0.946505	WT-like	WT-like
1397	A70V	-1.33195	-0.657356	-1.8758	-1.17759	-0.53557	-0.946505	WT-like	WT-like
1398	A70W	-1.85379	-0.657356	-1.51161	-1.17759	-2.15465	-0.946505	WT-like	WT-like
1399	A70Y	-1.28437	-0.657356	-1.89316	-1.17759	-1.85801	-0.946505	WT-like	WT-like
1400	E71A	2.11218	2.14092	1.96879	1.8954	-2.93286	-3.96508	unstable-active	total-loss
1401	E71C	2.51816	2.14092	1.94977	1.8954	-3.96508	-3.96508	total-loss	total-loss
1402	E71D	1.32011	2.14092	0.475172	1.8954	-2.05101	-3.96508	WT-like	total-loss
1403	E71=		2.14092		1.8954		-3.96508	nan	nan
1404	E71F	0.847701	2.14092	1.12603	1.8954	-4.18448	-3.96508	inactive-stable	total-loss
1405	E71G	4.42195	2.14092	3.90845	1.8954	-3.87934	-3.96508	total-loss	total-loss
1406	E71H	1.15184	2.14092	1.2192	1.8954	-3.29182	-3.96508	inactive-stable	total-loss
1407	E71I	1.24448	2.14092	1.34747	1.8954	-4.47169	-3.96508	inactive-stable	total-loss
1408	E71K	3.95	2.14092	4.14011	1.8954	-4.03905	-3.96508	total-loss	total-loss
1409	E71L	0.678736	2.14092	1.15287	1.8954	-4.01874	-3.96508	inactive-stable	total-loss
1410	E71M	1.52379	2.14092	1.25224	1.8954	-4.47169	-3.96508	inactive-stable	total-loss
1411	E71N	2.14092	2.14092	1.36305	1.8954	-2.98263	-3.96508	unstable-active	total-loss
1412	E71P	8.83678	2.14092	7.52241	1.8954	-5.01395	-3.96508	total-loss	total-loss
1413	E71Q	1.12299	2.14092	0.93569	1.8954	-2.33409	-3.96508	WT-like	total-loss
1414	E71R	2.93713	2.14092	3.1258	1.8954	-3.45253	-3.96508	total-loss	total-loss
1415	E71S	3.27425	2.14092	2.92466	1.8954	-3.06089	-3.96508	total-loss	total-loss
1416	E71T	2.80057	2.14092	2.54425	1.8954	-3.96508	-3.96508	total-loss	total-loss
1417	E71V	2.37011	2.14092	1.8954	1.8954	-3.46507	-3.96508	total-loss	total-loss
1418	E71W	0.907931	2.14092	2.00971	1.8954	-4.11036	-3.96508	inactive-stable	total-loss
1419	E71Y	2.35345	2.14092	1.88046	1.8954	-4.42504	-3.96508	total-loss	total-loss
1420	S72A	-1.35586	1.21172	-0.956609	1.44511	-0.390173	-1.47362	WT-like	WT-like
1421	S72C	-0.33908	1.21172	-0.0999425	1.44511	-1.47362	-1.47362	WT-like	WT-like
1422	S72D	1.81034	1.21172	2.3131	1.44511	-1.54773	-1.47362	WT-like	WT-like
1423	S72E	1.67276	1.21172	2.90385	1.44511	-1.02671	-1.47362	WT-like	WT-like
1424	S72F	2.17287	1.21172	3.34046	1.44511	-1.76722	-1.47362	unstable-active	WT-like
1425	S72G	1.21172	1.21172	1.44511	1.44511	-1.12164	-1.47362	WT-like	WT-like
1426	S72H	2.21897	1.21172	2.80569	1.44511	-1.54773	-1.47362	unstable-active	WT-like
1427	S72I	-1.67586	1.21172	-0.50454	1.44511	-0.988151	-1.47362	WT-like	WT-like
1428	S72K	3.63506	1.21172	3.82914	1.44511	-1.80144	-1.47362	unstable-active	WT-like
1429	S72L	-0.139655	1.21172	0.0377011	1.44511	-1.20913	-1.47362	WT-like	WT-like
1430	S72M	-0.234828	1.21172	-0.624655	1.44511	-0.826729	-1.47362	WT-like	WT-like
1431	S72N	1.03805	1.21172	1.1854	1.44511	-1.40686	-1.47362	WT-like	WT-like
1432	S72P	6.45448	1.21172	6.60075	1.44511	-2.18939	-1.47362	unstable-active	WT-like
1433	S72Q	0.634713	1.21172	0.803046	1.44511	-1.00301	-1.47362	WT-like	WT-like
1434	S72R	2.00172	1.21172	1.92483	1.44511	-1.66247	-1.47362	unstable-active	WT-like
1435	S72=		1.21172		1.44511		-1.47362	nan	nan
1436	S72T	0.163333	1.21172	0.289885	1.44511	-0.118439	-1.47362	WT-like	WT-like
1437	S72V	-1.30437	1.21172	-0.0332184	1.44511	-1.76459	-1.47362	WT-like	WT-like
1438	S72W	7.39517	1.21172	4.29172	1.44511	-1.94664	-1.47362	unstable-active	WT-like
1439	S72Y	6.46115	1.21172	4.28851	1.44511	-1.94664	-1.47362	unstable-active	WT-like
1440	V73A	1.70046	2.19908	1.58477	2.06828	-0.359507	-1.38116	WT-like	unstable-active
1441	V73C	2.18391	2.19908	1.97471	2.06828	-2.32761	-1.38116	unstable-active	unstable-active
1442	V73D	3.3108	2.19908	3.43293	2.06828	-2.40686	-1.38116	unstable-active	unstable-active
1443	V73E	2.41172	2.19908	2.40115	2.06828	-1.38116	-1.38116	unstable-active	unstable-active
1444	V73F	2.59391	2.19908	5.47529	2.06828	-1.39594	-1.38116	unstable-active	unstable-active
1445	V73G	3.2146	2.19908	3.28368	2.06828	-0.743621	-1.38116	unstable-active	unstable-active
1446	V73H	2.70667	2.19908	5.31178	2.06828	-1.70513	-1.38116	unstable-active	unstable-active
1447	V73I	1.91149	2.19908	0.953736	2.06828	-1.5242	-1.38116	WT-like	unstable-active
1448	V73K	2.19908	2.19908	2.06828	2.06828	-0.971237	-1.38116	unstable-active	unstable-active
1449	V73L	1.67908	2.19908	1.87316	2.06828	-0.790739	-1.38116	WT-like	unstable-active
1450	V73M	1.84598	2.19908	1.92351	2.06828	-0.638327	-1.38116	WT-like	unstable-active
1451	V73N	2.13621	2.19908	2.02023	2.06828	-1.30351	-1.38116	unstable-active	unstable-active
1452	V73P	3.99644	2.19908	3.33787	2.06828	-3.10784	-1.38116	total-loss	unstable-active
1453	V73Q	2.0877	2.19908	1.72293	2.06828	-1.70581	-1.38116	unstable-active	unstable-active
1454	V73R	1.79034	2.19908	1.3258	2.06828	-1.03049	-1.38116	WT-like	unstable-active
1455	V73S	2.23839	2.19908	2.18161	2.06828	-0.360461	-1.38116	unstable-active	unstable-active
1456	V73T	1.2677	2.19908	1.11701	2.06828	-0.828036	-1.38116	WT-like	unstable-active
1457	V73=		2.19908		2.06828		-1.38116	nan	nan
1458	V73W	2.8269	2.19908	4.80207	2.06828	-2.53984	-1.38116	unstable-active	unstable-active
1459	V73Y	2.95943	2.19908	5.12264	2.06828	-1.89674	-1.38116	unstable-active	unstable-active
1460	L74A	0.593103	0.792299	0.65954	0.53069	-1.45369	-1.52746	WT-like	WT-like
1461	L74C	1.5831	0.792299	1.23569	0.53069	-2.96144	-1.52746	WT-like	WT-like
1462	L74D	1.10644	0.792299	1.4592	0.53069	-1.76878	-1.52746	WT-like	WT-like
1463	L74E	1.17667	0.792299	0.756897	0.53069	-0.945829	-1.52746	WT-like	WT-like
1464	L74F	0.0213793	0.792299	-0.17477	0.53069	-2.2795	-1.52746	WT-like	WT-like
1465	L74G	1.93862	0.792299	2.06224	0.53069	-3.45177	-1.52746	inactive-stable	WT-like
1466	L74H	0.792299	0.792299	0.586379	0.53069	-0.919942	-1.52746	WT-like	WT-like
1467	L74I	-0.491609	0.792299	-0.12954	0.53069	-1.25743	-1.52746	WT-like	WT-like
1468	L74K	1.01483	0.792299	0.397989	0.53069	-2.24892	-1.52746	WT-like	WT-like
1469	L74=		0.792299		0.53069		-1.52746	nan	nan
1470	L74M	0.407471	0.792299	0.224483	0.53069	-1.20505	-1.52746	WT-like	WT-like
1471	L74N	1.16103	0.792299	1.335	0.53069	-1.80225	-1.52746	WT-like	WT-like
1472	L74P	8.60103	0.792299	4.80241	0.53069	-3.81891	-1.52746	total-loss	WT-like
1473	L74Q	0.841379	0.792299	0.281609	0.53069	-0.812793	-1.52746	WT-like	WT-like
1474	L74R	0.593908	0.792299	0.0204598	0.53069	-1.52746	-1.52746	WT-like	WT-like
1475	L74S	1.65207	0.792299	1.27259	0.53069	-1.4552	-1.52746	WT-like	WT-like
1476	L74T	-0.0117241	0.792299	0.53069	0.53069	-1.48759	-1.52746	WT-like	WT-like
1477	L74V	-0.32931	0.792299	-0.0707471	0.53069	-1.21468	-1.52746	WT-like	WT-like
1478	L74W	-0.615862	0.792299	-0.392356	0.53069	-2.46494	-1.52746	WT-like	WT-like
1479	L74Y	-0.0824138	0.792299	-0.122529	0.53069	-2.18096	-1.52746	WT-like	WT-like
1480	A75=		4.11287		5.05161		-3.31102	nan	nan
1481	A75C	3.00724	4.11287	3.47351	5.05161	-2.95418	-3.31102	unstable-active	total-loss
1482	A75D	7.39897	4.11287	6.8942	5.05161	-3.58835	-3.31102	total-loss	total-loss
1483	A75E	5.93034	4.11287	5.80759	5.05161	-3.59255	-3.31102	total-loss	total-loss
1484	A75F	3.21	4.11287	4.45333	5.05161	-3.86397	-3.31102	total-loss	total-loss
1485	A75G	2.48069	4.11287	2.63989	5.05161	-3.32456	-3.31102	total-loss	total-loss
1486	A75H	12.1138	4.11287	5.82822	5.05161	-2.96738	-3.31102	unstable-active	total-loss
1487	A75I	4.31057	4.11287	5.05161	5.05161	-3.29293	-3.31102	total-loss	total-loss
1488	A75K	5.27184	4.11287	6.7123	5.05161	-3.27772	-3.31102	total-loss	total-loss
1489	A75L	4.11287	4.11287	5.20477	5.05161	-3.18216	-3.31102	total-loss	total-loss
1490	A75M	3.32632	4.11287	3.41264	5.05161	-3.31102	-3.31102	total-loss	total-loss
1491	A75N	6.19552	4.11287	4.41529	5.05161	-2.92977	-3.31102	unstable-active	total-loss
1492	A75P	8.77828	4.11287	6.90816	5.05161	-4.14101	-3.31102	total-loss	total-loss
1493	A75Q	4.04391	4.11287	3.97977	5.05161	-3.39807	-3.31102	total-loss	total-loss
1494	A75R	9.95414	4.11287	7.78805	5.05161	-3.36516	-3.31102	total-loss	total-loss
1495	A75S	2.61437	4.11287	2.62368	5.05161	-1.73569	-3.31102	unstable-active	total-loss
1496	A75T	2.26103	4.11287	2.69529	5.05161	-1.75972	-3.31102	unstable-active	total-loss
1497	A75V	3.69402	4.11287	3.63236	5.05161	-3.21888	-3.31102	total-loss	total-loss
1498	A75W	2.76678	4.11287	13.6908	5.05161	-4.31276	-3.31102	total-loss	total-loss
1499	A75Y	10.9013	4.11287	12.1178	5.05161	-3.84867	-3.31102	total-loss	total-loss
1500	Y76A	2.34966	2.59034	2.83793	3.13615	-2.58111	-2.83695	unstable-active	total-loss
1501	Y76C	3.29057	2.59034	3.77609	3.13615	-2.12089	-2.83695	unstable-active	total-loss
1502	Y76D	3.74977	2.59034	4.37713	3.13615	-3.22099	-2.83695	total-loss	total-loss
1503	Y76E	3.40287	2.59034	3.89368	3.13615	-3.36474	-2.83695	total-loss	total-loss
1504	Y76F	-0.268621	2.59034	0.188103	3.13615	-1.57419	-2.83695	WT-like	total-loss
1505	Y76G	3.89517	2.59034	4.41615	3.13615	-3.25574	-2.83695	total-loss	total-loss
1506	Y76H	1.34345	2.59034	1.97948	3.13615	-2.70768	-2.83695	WT-like	total-loss
1507	Y76I	2.79931	2.59034	3.09448	3.13615	-3.24098	-2.83695	total-loss	total-loss
1508	Y76K	2.57713	2.59034	3.23391	3.13615	-3.54655	-2.83695	total-loss	total-loss
1509	Y76L	1.70069	2.59034	2.39397	3.13615	-1.97586	-2.83695	WT-like	total-loss
1510	Y76M	2.59034	2.59034	3.22356	3.13615	-3.13699	-2.83695	total-loss	total-loss
1511	Y76N	3.01586	2.59034	3.43201	3.13615	-2.83695	-2.83695	unstable-active	total-loss
1512	Y76P	9.66345	2.59034	9.63213	3.13615	-4.70487	-2.83695	total-loss	total-loss
1513	Y76Q	1.52931	2.59034	1.84943	3.13615	-3.14211	-2.83695	inactive-stable	total-loss
1514	Y76R	1.78	2.59034	2.21201	3.13615	-3.45691	-2.83695	inactive-stable	total-loss
1515	Y76S	3.2831	2.59034	3.5004	3.13615	-2.25172	-2.83695	unstable-active	total-loss
1516	Y76T	2.66966	2.59034	3.13615	3.13615	-2.50151	-2.83695	unstable-active	total-loss
1517	Y76V	1.95034	2.59034	2.44914	3.13615	-2.66439	-2.83695	WT-like	total-loss
1518	Y76W	-0.240575	2.59034	0.496724	3.13615	-0.806604	-2.83695	WT-like	total-loss
1519	Y76=		2.59034		3.13615		-2.83695	nan	nan
1520	K77A	0.186897	0.552759	0.68046	0.766379	-0.857215	-2.06913	WT-like	WT-like
1521	K77C	1.18103	0.552759	1.22667	0.766379	-2.80446	-2.06913	WT-like	WT-like
1522	K77D	1.71874	0.552759	1.59167	0.766379	-1.98082	-2.06913	WT-like	WT-like
1523	K77E	0.912069	0.552759	0.678276	0.766379	-0.887993	-2.06913	WT-like	WT-like
1524	K77F	0.477586	0.552759	0.832586	0.766379	-2.86018	-2.06913	WT-like	WT-like
1525	K77G	1.30586	0.552759	1.72983	0.766379	-2.20238	-2.06913	WT-like	WT-like
1526	K77H	0.177241	0.552759	0.60592	0.766379	-1.8809	-2.06913	WT-like	WT-like
1527	K77I	-0.165172	0.552759	0.0497126	0.766379	-2.36788	-2.06913	WT-like	WT-like
1528	K77=		0.552759		0.766379		-2.06913	nan	nan
1529	K77L	-0.57931	0.552759	-0.246724	0.766379	-2.08166	-2.06913	WT-like	WT-like
1530	K77M	0.115862	0.552759	0.608333	0.766379	-1.40313	-2.06913	WT-like	WT-like
1531	K77N	1.05172	0.552759	1.25552	0.766379	-1.92441	-2.06913	WT-like	WT-like
1532	K77P	5.29747	0.552759	4.17046	0.766379	-2.83176	-2.06913	unstable-active	WT-like
1533	K77Q	0.370115	0.552759	0.274828	0.766379	-1.1086	-2.06913	WT-like	WT-like
1534	K77R	-0.565172	0.552759	-0.381034	0.766379	-1.15977	-2.06913	WT-like	WT-like
1535	K77S	1.37	0.552759	1.06132	0.766379	-2.06913	-2.06913	WT-like	WT-like
1536	K77T	1.16046	0.552759	0.899195	0.766379	-1.66311	-2.06913	WT-like	WT-like
1537	K77V	0.552759	0.552759	0.733851	0.766379	-2.20525	-2.06913	WT-like	WT-like
1538	K77W	0.461379	0.552759	0.896264	0.766379	-3.31964	-2.06913	inactive-stable	WT-like
1539	K77Y	0.783563	0.552759	0.766379	0.766379	-2.77944	-2.06913	WT-like	WT-like
1540	E78A	0.821724	0.740575	0.316264	0.0917816	-1.94428	-2.61287	WT-like	WT-like
1541	E78C	1.4477	0.740575	0.55546	0.0917816	-3.73161	-2.61287	inactive-stable	WT-like
1542	E78D	0.771379	0.740575	0.328736	0.0917816	-1.45785	-2.61287	WT-like	WT-like
1543	E78=		0.740575		0.0917816		-2.61287	nan	nan
1544	E78F	0.472069	0.740575	-0.34931	0.0917816	-4.28672	-2.61287	inactive-stable	WT-like
1545	E78G	1.36517	0.740575	0.993563	0.0917816	-2.39503	-2.61287	WT-like	WT-like
1546	E78H	0.313218	0.740575	-0.264253	0.0917816	-2.38292	-2.61287	WT-like	WT-like
1547	E78I	1.32563	0.740575	0.813046	0.0917816	-3.69404	-2.61287	inactive-stable	WT-like
1548	E78K	0.740575	0.740575	0.0917816	0.0917816	-2.53248	-2.61287	WT-like	WT-like
1549	E78L	-0.0642529	0.740575	-0.78908	0.0917816	-3.44911	-2.61287	inactive-stable	WT-like
1550	E78M	0.725862	0.740575	-0.083046	0.0917816	-3.25584	-2.61287	inactive-stable	WT-like
1551	E78N	0.453793	0.740575	-0.0946552	0.0917816	-1.47624	-2.61287	WT-like	WT-like
1552	E78P	6.67287	0.740575	4.82793	0.0917816	-3.82315	-2.61287	total-loss	WT-like
1553	E78Q	-0.287586	0.740575	-0.880287	0.0917816	-1.60833	-2.61287	WT-like	WT-like
1554	E78R	0.59977	0.740575	-0.207586	0.0917816	-2.43672	-2.61287	WT-like	WT-like
1555	E78S	1.22057	0.740575	0.532126	0.0917816	-2.61287	-2.61287	WT-like	WT-like
1556	E78T	1.56207	0.740575	0.485862	0.0917816	-2.57828	-2.61287	WT-like	WT-like
1557	E78V	1.73034	0.740575	0.781149	0.0917816	-3.04898	-2.61287	inactive-stable	WT-like
1558	E78W	-0.287126	0.740575	-0.533563	0.0917816	-4.65896	-2.61287	inactive-stable	WT-like
1559	E78Y	0.524483	0.740575	-0.525057	0.0917816	-4.21539	-2.61287	inactive-stable	WT-like
1560	G79A	1.01632	0.69069	1.03805	0.610287	-2.55873	-2.97971	WT-like	WT-like
1561	G79C	1.35276	0.69069	1.13868	0.610287	-3.15694	-2.97971	inactive-stable	WT-like
1562	G79D	0.392874	0.69069	0.276092	0.610287	-1.55206	-2.97971	WT-like	WT-like
1563	G79E	0.672759	0.69069	0.59977	0.610287	-2.46889	-2.97971	WT-like	WT-like
1564	G79F	0.828621	0.69069	0.843678	0.610287	-3.12434	-2.97971	inactive-stable	WT-like
1565	G79=		0.69069		0.610287		-2.97971	nan	nan
1566	G79H	0.361724	0.69069	0.432184	0.610287	-2.28272	-2.97971	WT-like	WT-like
1567	G79I	2.64276	0.69069	2.77316	0.610287	-3.23141	-2.97971	total-loss	WT-like
1568	G79K	0.257586	0.69069	0.0833908	0.610287	-2.5802	-2.97971	WT-like	WT-like
1569	G79L	0.596897	0.69069	0.674425	0.610287	-3.01908	-2.97971	inactive-stable	WT-like
1570	G79M	0.744368	0.69069	0.610287	0.610287	-3.12956	-2.97971	inactive-stable	WT-like
1571	G79N	-0.198966	0.69069	-0.351667	0.610287	-1.55372	-2.97971	WT-like	WT-like
1572	G79P	5.28138	0.69069	3.45264	0.610287	-3.48003	-2.97971	total-loss	WT-like
1573	G79Q	0.69069	0.69069	0.253736	0.610287	-1.98487	-2.97971	WT-like	WT-like
1574	G79R	-0.0424138	0.69069	-0.196724	0.610287	-2.6645	-2.97971	WT-like	WT-like
1575	G79S	1.03621	0.69069	0.779598	0.610287	-0.745263	-2.97971	WT-like	WT-like
1576	G79T	2.13379	0.69069	1.83339	0.610287	-2.97971	-2.97971	unstable-active	WT-like
1577	G79V	1.74828	0.69069	1.57075	0.610287	-3.15543	-2.97971	inactive-stable	WT-like
1578	G79W	-0.405172	0.69069	-0.335747	0.610287	-3.1411	-2.97971	inactive-stable	WT-like
1579	G79Y	0.607586	0.69069	0.410345	0.610287	-3.27986	-2.97971	inactive-stable	WT-like
1580	H80A	1.08736	0.873563	0.667126	0.291609	-1.41195	-1.53182	WT-like	WT-like
1581	H80C	1.51069	0.873563	0.72023	0.291609	-0.994073	-1.53182	WT-like	WT-like
1582	H80D	2.58667	0.873563	1.48345	0.291609	-1.81939	-1.53182	unstable-active	WT-like
1583	H80E	0.974368	0.873563	0.885632	0.291609	-1.12835	-1.53182	WT-like	WT-like
1584	H80F	0.228276	0.873563	-0.598793	0.291609	-2.18427	-1.53182	WT-like	WT-like
1585	H80G	2.20483	0.873563	1.74316	0.291609	-1.72979	-1.53182	unstable-active	WT-like
1586	H80=		0.873563		0.291609		-1.53182	nan	nan
1587	H80I	0.291724	0.873563	0.246839	0.291609	-1.51635	-1.53182	WT-like	WT-like
1588	H80K	0.803563	0.873563	0.549425	0.291609	-0.95754	-1.53182	WT-like	WT-like
1589	H80L	-0.0889655	0.873563	-0.262816	0.291609	-1.65219	-1.53182	WT-like	WT-like
1590	H80M	0.0856322	0.873563	0.291609	0.291609	-1.79746	-1.53182	WT-like	WT-like
1591	H80N	0.595862	0.873563	-0.00810345	0.291609	-1.15619	-1.53182	WT-like	WT-like
1592	H80P	5.20253	0.873563	4.03954	0.291609	-1.93942	-1.53182	unstable-active	WT-like
1593	H80Q	0.896897	0.873563	-0.0894253	0.291609	-1.56338	-1.53182	WT-like	WT-like
1594	H80R	0.573793	0.873563	0.290172	0.291609	-0.227429	-1.53182	WT-like	WT-like
1595	H80S	2.00414	0.873563	1.55339	0.291609	-1.37322	-1.53182	unstable-active	WT-like
1596	H80T	1.62805	0.873563	0.938506	0.291609	-0.90786	-1.53182	WT-like	WT-like
1597	H80V	0.594138	0.873563	0.252356	0.291609	-1.53182	-1.53182	WT-like	WT-like
1598	H80W	-1.13471	0.873563	-1.71741	0.291609	-2.52203	-1.53182	WT-like	WT-like
1599	H80Y	0.873563	0.873563	-0.344885	0.291609	-2.18699	-1.53182	WT-like	WT-like
1600	L81A	3.42345	3.92011	3.81828	3.81828	-3.20103	-3.22188	total-loss	total-loss
1601	L81C	3.30379	3.92011	3.09511	3.81828	-3.35116	-3.22188	total-loss	total-loss
1602	L81D	4.62793	3.92011	4.87724	3.81828	-3.32955	-3.22188	total-loss	total-loss
1603	L81E	4.51402	3.92011	4.46575	3.81828	-3.32543	-3.22188	total-loss	total-loss
1604	L81F	3.92011	3.92011	2.97063	3.81828	-2.37576	-3.22188	unstable-active	total-loss
1605	L81G	5.01517	3.92011	5.18983	3.81828	-3.94169	-3.22188	total-loss	total-loss
1606	L81H	4.19897	3.92011	3.81649	3.81828	-3.22188	-3.22188	total-loss	total-loss
1607	L81I	2.18287	3.92011	1.86201	3.81828	-1.8795	-3.22188	unstable-active	total-loss
1608	L81K	6.18218	3.92011	6.70764	3.81828	-3.57016	-3.22188	total-loss	total-loss
1609	L81=		3.92011		3.81828		-3.22188	nan	nan
1610	L81M	1.78103	3.92011	1.87414	3.81828	-2.70385	-3.22188	WT-like	total-loss
1611	L81N	3.46103	3.92011	3.35506	3.81828	-3.27476	-3.22188	total-loss	total-loss
1612	L81P	4.15759	3.92011	4.58356	3.81828	-3.35671	-3.22188	total-loss	total-loss
1613	L81Q	2.84	3.92011	2.90667	3.81828	-2.85451	-3.22188	unstable-active	total-loss
1614	L81R	4.71621	3.92011	4.53345	3.81828	-3.70047	-3.22188	total-loss	total-loss
1615	L81S	4.18724	3.92011	4.33201	3.81828	-3.32956	-3.22188	total-loss	total-loss
1616	L81T	2.95034	3.92011	3.01603	3.81828	-2.81505	-3.22188	unstable-active	total-loss
1617	L81V	1.87092	3.92011	1.69	3.81828	-2.26015	-3.22188	WT-like	total-loss
1618	L81W	2.41115	3.92011	4.57874	3.81828	-3.15757	-3.22188	total-loss	total-loss
1619	L81Y	4.83609	3.92011	4.64937	3.81828	-2.69361	-3.22188	unstable-active	total-loss
1620	S82A	-0.808391	-0.430115	-0.450575	-0.165517	-1.47269	-2.6368	WT-like	WT-like
1621	S82C	0.557126	-0.430115	0.35454	-0.165517	-1.47729	-2.6368	WT-like	WT-like
1622	S82D	-0.430115	-0.430115	0.122586	-0.165517	-2.49714	-2.6368	WT-like	WT-like
1623	S82E	0.741264	-0.430115	1.02644	-0.165517	-2.53973	-2.6368	WT-like	WT-like
1624	S82F	-0.72931	-0.430115	-0.474943	-0.165517	-3.38125	-2.6368	inactive-stable	WT-like
1625	S82G	0.994368	-0.430115	1.15822	-0.165517	-3.37177	-2.6368	inactive-stable	WT-like
1626	S82H	-1.96701	-0.430115	-1.07034	-0.165517	-2.36741	-2.6368	WT-like	WT-like
1627	S82I	0.411954	-0.430115	-0.0460345	-0.165517	-3.088	-2.6368	inactive-stable	WT-like
1628	S82K	0.240115	-0.430115	0.225057	-0.165517	-2.99145	-2.6368	WT-like	WT-like
1629	S82L	-0.859885	-0.430115	-0.59431	-0.165517	-3.06631	-2.6368	inactive-stable	WT-like
1630	S82M	0.412299	-0.430115	0.317471	-0.165517	-2.6368	-2.6368	WT-like	WT-like
1631	S82N	-1.18678	-0.430115	-0.110805	-0.165517	-1.17036	-2.6368	WT-like	WT-like
1632	S82P	4.11655	-0.430115	1.88259	-0.165517	-2.37004	-2.6368	unstable-active	WT-like
1633	S82Q	0.118506	-0.430115	-0.186609	-0.165517	-2.66045	-2.6368	WT-like	WT-like
1634	S82R	-1.17241	-0.430115	-0.573333	-0.165517	-2.74493	-2.6368	WT-like	WT-like
1635	S82=		-0.430115		-0.165517		-2.6368	nan	nan
1636	S82T	0.407126	-0.430115	-0.333908	-0.165517	-1.32622	-2.6368	WT-like	WT-like
1637	S82V	-0.494943	-0.430115	-0.165517	-0.165517	-1.9872	-2.6368	WT-like	WT-like
1638	S82W	-1.37701	-0.430115	-0.948908	-0.165517	-3.46164	-2.6368	inactive-stable	WT-like
1639	S82Y	-1.01494	-0.430115	-0.944368	-0.165517	-3.37133	-2.6368	inactive-stable	WT-like
1640	P83A	-0.0986207	-0.0986207	0.95431	0.861264	-1.40753	-2.37489	WT-like	WT-like
1641	P83C	1.12483	-0.0986207	1.86856	0.861264	-3.06954	-2.37489	inactive-stable	WT-like
1642	P83D	-0.613793	-0.0986207	0.66523	0.861264	-1.25126	-2.37489	WT-like	WT-like
1643	P83E	-0.732759	-0.0986207	0.083046	0.861264	-1.29147	-2.37489	WT-like	WT-like
1644	P83F	0.211379	-0.0986207	1.24172	0.861264	-3.29271	-2.37489	inactive-stable	WT-like
1645	P83G	0.456552	-0.0986207	1.475	0.861264	-2.43532	-2.37489	WT-like	WT-like
1646	P83H	-0.924828	-0.0986207	0.559655	0.861264	-2.59603	-2.37489	WT-like	WT-like
1647	P83I	-0.13931	-0.0986207	0.861264	0.861264	-2.57456	-2.37489	WT-like	WT-like
1648	P83K	-0.172759	-0.0986207	0.622529	0.861264	-1.52065	-2.37489	WT-like	WT-like
1649	P83L	-0.323793	-0.0986207	0.743161	0.861264	-2.16036	-2.37489	WT-like	WT-like
1650	P83M	-0.273103	-0.0986207	0.752011	0.861264	-2.60652	-2.37489	WT-like	WT-like
1651	P83N	0.148966	-0.0986207	1.01305	0.861264	-1.29941	-2.37489	WT-like	WT-like
1652	P83=		-0.0986207		0.861264		-2.37489	nan	nan
1653	P83Q	0.133103	-0.0986207	0.590057	0.861264	-0.94852	-2.37489	WT-like	WT-like
1654	P83R	0.122414	-0.0986207	0.965805	0.861264	-1.20904	-2.37489	WT-like	WT-like
1655	P83S	-0.405517	-0.0986207	0.366667	0.861264	-0.393566	-2.37489	WT-like	WT-like
1656	P83T	0.0924138	-0.0986207	0.89931	0.861264	-2.37489	-2.37489	WT-like	WT-like
1657	P83V	0.292759	-0.0986207	1.22489	0.861264	-2.38415	-2.37489	WT-like	WT-like
1658	P83W	-0.759655	-0.0986207	0.657299	0.861264	-3.32013	-2.37489	inactive-stable	WT-like
1659	P83Y	0.221379	-0.0986207	0.979598	0.861264	-2.75059	-2.37489	WT-like	WT-like
1660	D84A	0.0168966	-0.190115	-0.298966	-0.63454	-3.15977	-3.49209	inactive-stable	inactive-stable
1661	D84C	0.956897	-0.190115	0.310977	-0.63454	-3.7805	-3.49209	inactive-stable	inactive-stable
1662	D84=		-0.190115		-0.63454		-3.49209	nan	nan
1663	D84E	-0.367241	-0.190115	-1.23	-0.63454	-1.78569	-3.49209	WT-like	inactive-stable
1664	D84F	-0.190115	-0.190115	-0.154023	-0.63454	-4.31725	-3.49209	inactive-stable	inactive-stable
1665	D84G	0.846897	-0.190115	0.514483	-0.63454	-3.91073	-3.49209	inactive-stable	inactive-stable
1666	D84H	-0.418161	-0.190115	-0.43931	-0.63454	-2.93862	-3.49209	WT-like	inactive-stable
1667	D84I	-1.7069	-0.190115	-1.39333	-0.63454	-3.39171	-3.49209	inactive-stable	inactive-stable
1668	D84K	0.0127586	-0.190115	-0.63454	-0.63454	-3.75484	-3.49209	inactive-stable	inactive-stable
1669	D84L	-1.52276	-0.190115	-1.82816	-0.63454	-3.42108	-3.49209	inactive-stable	inactive-stable
1670	D84M	-0.250115	-0.190115	-0.763333	-0.63454	-3.41908	-3.49209	inactive-stable	inactive-stable
1671	D84N	0.272069	-0.190115	-0.277126	-0.63454	-2.79998	-3.49209	WT-like	inactive-stable
1672	D84P	1.70862	-0.190115	0.39431	-0.63454	-3.99855	-3.49209	inactive-stable	inactive-stable
1673	D84Q	-1.65023	-0.190115	-1.35293	-0.63454	-2.83962	-3.49209	WT-like	inactive-stable
1674	D84R	0.0575862	-0.190115	-0.862356	-0.63454	-3.97132	-3.49209	inactive-stable	inactive-stable
1675	D84S	0.247241	-0.190115	-0.42569	-0.63454	-3.65821	-3.49209	inactive-stable	inactive-stable
1676	D84T	-0.201379	-0.190115	-0.774368	-0.63454	-3.49209	-3.49209	inactive-stable	inactive-stable
1677	D84V	-1.03448	-0.190115	-0.671667	-0.63454	-3.37628	-3.49209	inactive-stable	inactive-stable
1678	D84W	-2.19149	-0.190115	-0.924023	-0.63454	-4.25563	-3.49209	inactive-stable	inactive-stable
1679	D84Y	-0.11931	-0.190115	-0.210115	-0.63454	-4.16789	-3.49209	inactive-stable	inactive-stable
1680	I85A	1.94241	3.6131	2.51891	4.01891	-2.96148	-3.57252	WT-like	total-loss
1681	I85C	2.49471	3.6131	3.22833	4.01891	-2.96408	-3.57252	unstable-active	total-loss
1682	I85D	3.6131	3.6131	4.05201	4.01891	-3.93433	-3.57252	total-loss	total-loss
1683	I85E	3.54655	3.6131	4.01891	4.01891	-3.93433	-3.57252	total-loss	total-loss
1684	I85F	4.67966	3.6131	6.32983	4.01891	-4.19019	-3.57252	total-loss	total-loss
1685	I85G	4.61943	3.6131	4.57868	4.01891	-3.67171	-3.57252	total-loss	total-loss
1686	I85H	4.72218	3.6131	4.36575	4.01891	-3.62365	-3.57252	total-loss	total-loss
1687	I85=		3.6131		4.01891		-3.57252	nan	nan
1688	I85K	5.90069	3.6131	6.4392	4.01891	-3.54927	-3.57252	total-loss	total-loss
1689	I85L	0.335402	3.6131	0.432529	4.01891	-1.3456	-3.57252	WT-like	total-loss
1690	I85M	1.84494	3.6131	1.93264	4.01891	-2.29951	-3.57252	WT-like	total-loss
1691	I85N	2.86667	3.6131	3.07575	4.01891	-3.57252	-3.57252	total-loss	total-loss
1692	I85P	6.37586	3.6131	4.45603	4.01891	-3.72896	-3.57252	total-loss	total-loss
1693	I85Q	2.85609	3.6131	1.79753	4.01891	-3.64641	-3.57252	total-loss	total-loss
1694	I85R	5.42839	3.6131	5.60638	4.01891	-3.55023	-3.57252	total-loss	total-loss
1695	I85S	3.81149	3.6131	3.44057	4.01891	-3.00802	-3.57252	total-loss	total-loss
1696	I85T	2.39184	3.6131	2.2181	4.01891	-2.55298	-3.57252	unstable-active	total-loss
1697	I85V	0.438161	3.6131	0.270977	4.01891	-1.29944	-3.57252	WT-like	total-loss
1698	I85W	8.05759	3.6131	7.94753	4.01891	-4.36393	-3.57252	total-loss	total-loss
1699	I85Y	6.22115	3.6131	4.3727	4.01891	-4.36393	-3.57252	total-loss	total-loss
1700	V86A	0.99931	0.99931	1.07575	1.05908	-1.45294	-2.42954	WT-like	WT-like
1701	V86C	1.87483	0.99931	1.57799	1.05908	-2.54124	-2.42954	WT-like	WT-like
1702	V86D	1.50931	0.99931	1.35833	1.05908	-2.68164	-2.42954	WT-like	WT-like
1703	V86E	1.25471	0.99931	1.15454	1.05908	-2.11346	-2.42954	WT-like	WT-like
1704	V86F	-0.394828	0.99931	-0.203103	1.05908	-3.94745	-2.42954	inactive-stable	WT-like
1705	V86G	2.44368	0.99931	2.40172	1.05908	-2.87124	-2.42954	unstable-active	WT-like
1706	V86H	0.410345	0.99931	0.917586	1.05908	-2.61132	-2.42954	WT-like	WT-like
1707	V86I	0.0268966	0.99931	0.109425	1.05908	-1.32373	-2.42954	WT-like	WT-like
1708	V86K	0.990345	0.99931	1.05908	1.05908	-1.33068	-2.42954	WT-like	WT-like
1709	V86L	-0.575517	0.99931	-0.350287	1.05908	-0.991945	-2.42954	WT-like	WT-like
1710	V86M	0.431724	0.99931	0.538448	1.05908	-1.44723	-2.42954	WT-like	WT-like
1711	V86N	1.49241	0.99931	1.39345	1.05908	-2.61151	-2.42954	WT-like	WT-like
1712	V86P	5.08218	0.99931	5.67356	1.05908	-3.66423	-2.42954	total-loss	WT-like
1713	V86Q	0.667586	0.99931	0.643563	1.05908	-1.67756	-2.42954	WT-like	WT-like
1714	V86R	1.1	0.99931	0.497529	1.05908	-1.82796	-2.42954	WT-like	WT-like
1715	V86S	1.94103	0.99931	1.63282	1.05908	-2.42954	-2.42954	WT-like	WT-like
1716	V86T	1.60138	0.99931	1.21994	1.05908	-1.35708	-2.42954	WT-like	WT-like
1717	V86=		0.99931		1.05908		-2.42954	nan	nan
1718	V86W	-1.09621	0.99931	-0.0387931	1.05908	-4.23122	-2.42954	inactive-stable	WT-like
1719	V86Y	0.163448	0.99931	0.428793	1.05908	-3.57997	-2.42954	inactive-stable	WT-like
1720	A87=		0.346897		0.356954		-2.11371	nan	nan
1721	A87C	1.03862	0.346897	0.754598	0.356954	-2.28544	-2.11371	WT-like	WT-like
1722	A87D	0.680345	0.346897	0.538448	0.356954	-1.3974	-2.11371	WT-like	WT-like
1723	A87E	-0.0824138	0.346897	-0.18454	0.356954	-0.83751	-2.11371	WT-like	WT-like
1724	A87F	0.595172	0.346897	0.604195	0.356954	-2.89999	-2.11371	WT-like	WT-like
1725	A87G	1.04172	0.346897	0.934943	0.356954	-1.51138	-2.11371	WT-like	WT-like
1726	A87H	0.445517	0.346897	0.412126	0.356954	-1.92004	-2.11371	WT-like	WT-like
1727	A87I	-0.109655	0.346897	-0.0987356	0.356954	-2.23827	-2.11371	WT-like	WT-like
1728	A87K	0.145172	0.346897	-0.0889655	0.356954	-1.15039	-2.11371	WT-like	WT-like
1729	A87L	-0.16	0.346897	-0.139943	0.356954	-2.29126	-2.11371	WT-like	WT-like
1730	A87M	0.316207	0.346897	0.383506	0.356954	-2.67915	-2.11371	WT-like	WT-like
1731	A87N	0.346897	0.346897	0.20954	0.356954	-2.11371	-2.11371	WT-like	WT-like
1732	A87P	7.02931	0.346897	5.71201	0.356954	-2.44007	-2.11371	unstable-active	WT-like
1733	A87Q	0.668276	0.346897	0.213621	0.356954	-1.13527	-2.11371	WT-like	WT-like
1734	A87R	-0.0751724	0.346897	-0.389943	0.356954	-1.49925	-2.11371	WT-like	WT-like
1735	A87S	0.667586	0.346897	0.356954	0.356954	-1.38391	-2.11371	WT-like	WT-like
1736	A87T	0.121034	0.346897	-0.162414	0.356954	-0.93722	-2.11371	WT-like	WT-like
1737	A87V	0.00103448	0.346897	-0.0706897	0.356954	-2.38561	-2.11371	WT-like	WT-like
1738	A87W	0.117931	0.346897	0.561092	0.356954	-3.26497	-2.11371	inactive-stable	WT-like
1739	A87Y	0.617931	0.346897	0.443506	0.356954	-2.90373	-2.11371	WT-like	WT-like
1740	E88A	1.42839	1.93632	1.91695	2.20724	-3.07339	-3.43179	inactive-stable	inactive-stable
1741	E88C	1.94782	1.93632	2.12322	2.20724	-3.43179	-3.43179	inactive-stable	inactive-stable
1742	E88D	2.24621	1.93632	2.45167	2.20724	-2.68699	-3.43179	unstable-active	inactive-stable
1743	E88=		1.93632		2.20724		-3.43179	nan	nan
1744	E88F	0.684483	1.93632	1.29408	2.20724	-3.27916	-3.43179	inactive-stable	inactive-stable
1745	E88G	3.2746	1.93632	3.74402	2.20724	-4.72	-3.43179	total-loss	inactive-stable
1746	E88H	1.47287	1.93632	1.76753	2.20724	-2.37184	-3.43179	WT-like	inactive-stable
1747	E88I	1.57207	1.93632	2.20724	2.20724	-3.46059	-3.43179	inactive-stable	inactive-stable
1748	E88K	3.87552	1.93632	4.42402	2.20724	-5.09704	-3.43179	total-loss	inactive-stable
1749	E88L	0.945747	1.93632	1.17138	2.20724	-3.58176	-3.43179	inactive-stable	inactive-stable
1750	E88M	1.1577	1.93632	1.48368	2.20724	-3.54652	-3.43179	inactive-stable	inactive-stable
1751	E88N	1.32356	1.93632	1.63552	2.20724	-3.3362	-3.43179	inactive-stable	inactive-stable
1752	E88P	6.22517	1.93632	6.40167	2.20724	-4.82306	-3.43179	total-loss	inactive-stable
1753	E88Q	0.83046	1.93632	0.56954	2.20724	-2.41566	-3.43179	WT-like	inactive-stable
1754	E88R	3.40575	1.93632	4.04299	2.20724	-4.8784	-3.43179	total-loss	inactive-stable
1755	E88S	2.74897	1.93632	2.92856	2.20724	-2.38098	-3.43179	unstable-active	inactive-stable
1756	E88T	2.98885	1.93632	3.19672	2.20724	-3.57997	-3.43179	total-loss	inactive-stable
1757	E88V	1.93632	1.93632	2.24759	2.20724	-3.67033	-3.43179	inactive-stable	inactive-stable
1758	E88W	2.66563	1.93632	3.19178	2.20724	-3.30415	-3.43179	total-loss	inactive-stable
1759	E88Y	1.10092	1.93632	1.43552	2.20724	-3.15592	-3.43179	inactive-stable	inactive-stable
1760	Q89A	1.4977	1.65563	1.79115	2.09552	-3.54	-3.46644	inactive-stable	total-loss
1761	Q89C	1.55563	1.65563	1.59592	2.09552	-3.47925	-3.46644	inactive-stable	total-loss
1762	Q89D	3.39023	1.65563	3.65075	2.09552	-3.28573	-3.46644	total-loss	total-loss
1763	Q89E	1.65563	1.65563	1.93931	2.09552	-2.82502	-3.46644	WT-like	total-loss
1764	Q89F	0.312874	1.65563	1.31506	2.09552	-3.82456	-3.46644	inactive-stable	total-loss
1765	Q89G	3.47103	1.65563	3.90851	2.09552	-4.73601	-3.46644	total-loss	total-loss
1766	Q89H	1.28471	1.65563	1.7358	2.09552	-1.3612	-3.46644	WT-like	total-loss
1767	Q89I	-0.225287	1.65563	0.128678	2.09552	-2.47037	-3.46644	WT-like	total-loss
1768	Q89K	3.19885	1.65563	3.9469	2.09552	-3.46644	-3.46644	total-loss	total-loss
1769	Q89L	-0.452874	1.65563	0.0151149	2.09552	-2.08619	-3.46644	WT-like	total-loss
1770	Q89M	-0.846207	1.65563	0.0944828	2.09552	-2.49071	-3.46644	WT-like	total-loss
1771	Q89N	1.65931	1.65563	2.09552	2.09552	-2.92153	-3.46644	WT-like	total-loss
1772	Q89P	11.1389	1.65563	10.5912	2.09552	-5.33959	-3.46644	total-loss	total-loss
1773	Q89=		1.65563		2.09552		-3.46644	nan	nan
1774	Q89R	1.49678	1.65563	2.66259	2.09552	-3.36507	-3.46644	inactive-stable	total-loss
1775	Q89S	2.98954	1.65563	3.13293	2.09552	-3.68069	-3.46644	total-loss	total-loss
1776	Q89T	2.08126	1.65563	2.19661	2.09552	-3.63707	-3.46644	total-loss	total-loss
1777	Q89V	1.27023	1.65563	0.948391	2.09552	-1.38463	-3.46644	WT-like	total-loss
1778	Q89W	4.68839	1.65563	6.18862	2.09552	-3.84287	-3.46644	total-loss	total-loss
1779	Q89Y	1.77368	1.65563	2.39178	2.09552	-3.75714	-3.46644	inactive-stable	total-loss
1780	K90A	0.0811494	0.0744828	0.34908	0.156724	-1.59953	-2.56492	WT-like	WT-like
1781	K90C	0.902759	0.0744828	0.872126	0.156724	-2.56492	-2.56492	WT-like	WT-like
1782	K90D	0.764483	0.0744828	1.00293	0.156724	-1.25392	-2.56492	WT-like	WT-like
1783	K90E	-0.0302299	0.0744828	0.126149	0.156724	-0.744462	-2.56492	WT-like	WT-like
1784	K90F	-0.0632184	0.0744828	0.106437	0.156724	-4.84488	-2.56492	inactive-stable	WT-like
1785	K90G	1.11494	0.0744828	1.34264	0.156724	-3.10063	-2.56492	inactive-stable	WT-like
1786	K90H	0.0178161	0.0744828	0.156724	0.156724	-1.19348	-2.56492	WT-like	WT-like
1787	K90I	-0.426667	0.0744828	-0.322529	0.156724	-3.77612	-2.56492	inactive-stable	WT-like
1788	K90=		0.0744828		0.156724		-2.56492	nan	nan
1789	K90L	-0.67023	0.0744828	-0.382471	0.156724	-3.62488	-2.56492	inactive-stable	WT-like
1790	K90M	0.0413793	0.0744828	0.317299	0.156724	-3.7126	-2.56492	inactive-stable	WT-like
1791	K90N	0.394023	0.0744828	0.521954	0.156724	-1.14736	-2.56492	WT-like	WT-like
1792	K90P	7.81655	0.0744828	6.64029	0.156724	-3.15329	-2.56492	total-loss	WT-like
1793	K90Q	0.176322	0.0744828	-0.0416092	0.156724	-1.1207	-2.56492	WT-like	WT-like
1794	K90R	-0.228506	0.0744828	-0.173851	0.156724	-1.31181	-2.56492	WT-like	WT-like
1795	K90S	0.756552	0.0744828	0.642586	0.156724	-1.54725	-2.56492	WT-like	WT-like
1796	K90T	0.339655	0.0744828	0.352414	0.156724	-1.5371	-2.56492	WT-like	WT-like
1797	K90V	-0.116782	0.0744828	0.00718391	0.156724	-3.6579	-2.56492	inactive-stable	WT-like
1798	K90W	-1.47793	0.0744828	-0.86977	0.156724	-4.84488	-2.56492	inactive-stable	WT-like
1799	K90Y	0.0744828	0.0744828	0.0812644	0.156724	-4.84488	-2.56492	inactive-stable	WT-like
1800	K91A	0.963218	1.12356	1.65793	1.67523	-2.80598	-2.94468	WT-like	WT-like
1801	K91C	1.81287	1.12356	2.22483	1.67523	-3.19433	-2.94468	inactive-stable	WT-like
1802	K91D	2.26598	1.12356	2.83546	1.67523	-2.94468	-2.94468	unstable-active	WT-like
1803	K91E	2.30241	1.12356	2.99506	1.67523	-2.901	-2.94468	unstable-active	WT-like
1804	K91F	-0.26069	1.12356	0.35569	1.67523	-3.40302	-2.94468	inactive-stable	WT-like
1805	K91G	2.74931	1.12356	3.32851	1.67523	-4.52789	-2.94468	total-loss	WT-like
1806	K91H	0.697241	1.12356	1.50638	1.67523	-2.5944	-2.94468	WT-like	WT-like
1807	K91I	1.34368	1.12356	2.60328	1.67523	-2.81415	-2.94468	WT-like	WT-like
1808	K91=		1.12356		1.67523		-2.94468	nan	nan
1809	K91L	0.597471	1.12356	1.5258	1.67523	-2.50558	-2.94468	WT-like	WT-like
1810	K91M	0.196897	1.12356	1.04793	1.67523	-2.89385	-2.94468	WT-like	WT-like
1811	K91N	1.12356	1.12356	1.67523	1.67523	-2.60753	-2.94468	WT-like	WT-like
1812	K91P	7.57862	1.12356	7.23707	1.67523	-5.24565	-2.94468	total-loss	WT-like
1813	K91Q	0.685402	1.12356	0.916667	1.67523	-2.9101	-2.94468	WT-like	WT-like
1814	K91R	0.609195	1.12356	1.27328	1.67523	-2.19412	-2.94468	WT-like	WT-like
1815	K91S	2.04874	1.12356	2.45483	1.67523	-3.1674	-2.94468	total-loss	WT-like
1816	K91T	2.58494	1.12356	3.05437	1.67523	-3.04131	-2.94468	total-loss	WT-like
1817	K91V	1.47287	1.12356	2.11966	1.67523	-3.01975	-2.94468	inactive-stable	WT-like
1818	K91W	-0.59046	1.12356	0.522874	1.67523	-3.44677	-2.94468	inactive-stable	WT-like
1819	K91Y	-0.094023	1.12356	0.253621	1.67523	-3.3428	-2.94468	inactive-stable	WT-like
1820	L92A	3.05046	3.47299	2.95649	3.76483	-3.97787	-4.55729	total-loss	total-loss
1821	L92C	3.14632	3.47299	2.67017	3.76483	-4.13313	-4.55729	total-loss	total-loss
1822	L92D	3.85701	3.47299	3.76483	3.76483	-5.23457	-4.55729	total-loss	total-loss
1823	L92E	3.47299	3.47299	3.89345	3.76483	-5.23457	-4.55729	total-loss	total-loss
1824	L92F	2.8692	3.47299	3.16218	3.76483	-3.97364	-4.55729	total-loss	total-loss
1825	L92G	5.27184	3.47299	5.19339	3.76483	-5.4431	-4.55729	total-loss	total-loss
1826	L92H	4.33253	3.47299	4.51034	3.76483	-5.23457	-4.55729	total-loss	total-loss
1827	L92I	0.517126	3.47299	0.323448	3.76483	-1.18968	-4.55729	WT-like	total-loss
1828	L92K	7.44264	3.47299	7.42828	3.76483	-5.23457	-4.55729	total-loss	total-loss
1829	L92=		3.47299		3.76483		-4.55729	nan	nan
1830	L92M	1.83839	3.47299	1.85672	3.76483	-2.36563	-4.55729	WT-like	total-loss
1831	L92N	3.04483	3.47299	2.68885	3.76483	-5.23457	-4.55729	total-loss	total-loss
1832	L92P	8.32724	3.47299	7.36466	3.76483	-5.4431	-4.55729	total-loss	total-loss
1833	L92Q	3.31011	3.47299	2.67115	3.76483	-5.23457	-4.55729	total-loss	total-loss
1834	L92R	7.56828	3.47299	7.57224	3.76483	-4.87712	-4.55729	total-loss	total-loss
1835	L92S	4.2031	3.47299	3.88109	3.76483	-4.55729	-4.55729	total-loss	total-loss
1836	L92T	2.44264	3.47299	2.02943	3.76483	-4.27382	-4.55729	total-loss	total-loss
1837	L92V	0.842644	3.47299	0.47931	3.76483	-1.18658	-4.55729	WT-like	total-loss
1838	L92W	5.01241	3.47299	6.85109	3.76483	-4.01232	-4.55729	total-loss	total-loss
1839	L92Y	4.25011	3.47299	4.31626	3.76483	-4.50552	-4.55729	total-loss	total-loss
1840	E93A	0.388851	0.237471	0.485862	0.351839	-0.852514	-1.9133	WT-like	WT-like
1841	E93C	1.10471	0.237471	1.07517	0.351839	-2.60033	-1.9133	WT-like	WT-like
1842	E93D	0.435402	0.237471	0.570115	0.351839	-0.817267	-1.9133	WT-like	WT-like
1843	E93=		0.237471		0.351839		-1.9133	nan	nan
1844	E93F	0.800805	0.237471	0.462816	0.351839	-2.92622	-1.9133	WT-like	WT-like
1845	E93G	1.3669	0.237471	1.45868	0.351839	-2.97002	-1.9133	WT-like	WT-like
1846	E93H	0.117586	0.237471	-0.137644	0.351839	-2.22286	-1.9133	WT-like	WT-like
1847	E93I	-0.241954	0.237471	-0.218276	0.351839	-1.46578	-1.9133	WT-like	WT-like
1848	E93K	-0.087931	0.237471	0.256207	0.351839	-1.2686	-1.9133	WT-like	WT-like
1849	E93L	-1.13092	0.237471	-0.609885	0.351839	-1.9133	-1.9133	WT-like	WT-like
1850	E93M	-0.796552	0.237471	-0.016092	0.351839	-1.982	-1.9133	WT-like	WT-like
1851	E93N	0.237471	0.237471	0.351839	0.351839	-1.34205	-1.9133	WT-like	WT-like
1852	E93P	7.02655	0.237471	5.85816	0.351839	-3.69002	-1.9133	total-loss	WT-like
1853	E93Q	0.373218	0.237471	0.20908	0.351839	-1.17732	-1.9133	WT-like	WT-like
1854	E93R	-0.275517	0.237471	-0.144425	0.351839	-1.85949	-1.9133	WT-like	WT-like
1855	E93S	0.896322	0.237471	0.72477	0.351839	-1.33993	-1.9133	WT-like	WT-like
1856	E93T	0.574713	0.237471	0.498966	0.351839	-1.2948	-1.9133	WT-like	WT-like
1857	E93V	-0.0108046	0.237471	0.201379	0.351839	-2.36949	-1.9133	WT-like	WT-like
1858	E93W	-0.55954	0.237471	-0.181149	0.351839	-3.72448	-1.9133	inactive-stable	WT-like
1859	E93Y	-0.611034	0.237471	0.501724	0.351839	-2.97986	-1.9133	WT-like	WT-like
1860	A94=		-0.0502299		-0.10569		-2.2214	nan	nan
1861	A94C	0.731379	-0.0502299	0.571494	-0.10569	-2.2214	-2.2214	WT-like	WT-like
1862	A94D	-0.151494	-0.0502299	-0.10569	-0.10569	-0.189563	-2.2214	WT-like	WT-like
1863	A94E	0.12954	-0.0502299	0.0948276	-0.10569	-1.01086	-2.2214	WT-like	WT-like
1864	A94F	-0.36092	-0.0502299	0.245172	-0.10569	-2.6663	-2.2214	WT-like	WT-like
1865	A94G	1.01701	-0.0502299	0.956724	-0.10569	-2.55625	-2.2214	WT-like	WT-like
1866	A94H	-0.07	-0.0502299	0.311092	-0.10569	-2.18588	-2.2214	WT-like	WT-like
1867	A94I	-0.601034	-0.0502299	-0.292644	-0.10569	-3.34383	-2.2214	inactive-stable	WT-like
1868	A94K	-0.381494	-0.0502299	-0.453793	-0.10569	-1.23676	-2.2214	WT-like	WT-like
1869	A94L	-0.745517	-0.0502299	-0.625575	-0.10569	-3.0102	-2.2214	inactive-stable	WT-like
1870	A94M	-0.442299	-0.0502299	-0.252069	-0.10569	-2.99851	-2.2214	WT-like	WT-like
1871	A94N	0.214253	-0.0502299	0.133448	-0.10569	-1.78434	-2.2214	WT-like	WT-like
1872	A94P	6.17713	-0.0502299	4.88839	-0.10569	-3.5936	-2.2214	total-loss	WT-like
1873	A94Q	0.427126	-0.0502299	-0.162011	-0.10569	-0.999039	-2.2214	WT-like	WT-like
1874	A94R	-0.0868966	-0.0502299	-0.188333	-0.10569	-1.83563	-2.2214	WT-like	WT-like
1875	A94S	0.578851	-0.0502299	0.446149	-0.10569	-1.89183	-2.2214	WT-like	WT-like
1876	A94T	0.370345	-0.0502299	0.111667	-0.10569	-2.27236	-2.2214	WT-like	WT-like
1877	A94V	-0.0502299	-0.0502299	-0.273333	-0.10569	-2.67954	-2.2214	WT-like	WT-like
1878	A94W	-0.96954	-0.0502299	-0.47977	-0.10569	-1.42175	-2.2214	WT-like	WT-like
1879	A94Y	0.113333	-0.0502299	-0.135402	-0.10569	-2.6663	-2.2214	WT-like	WT-like
1880	A95=		4.03287		3.62517		-4.20135	nan	nan
1881	A95C	0.962299	4.03287	0.532586	3.62517	-2.29671	-4.20135	WT-like	total-loss
1882	A95D	5.60839	4.03287	5.30103	3.62517	-4.18489	-4.20135	total-loss	total-loss
1883	A95E	7.6308	4.03287	7.13167	3.62517	-4.18489	-4.20135	total-loss	total-loss
1884	A95F	7.00322	4.03287	6.91695	3.62517	-4.20931	-4.20135	total-loss	total-loss
1885	A95G	2.68092	4.03287	2.52552	3.62517	-5.04284	-4.20135	total-loss	total-loss
1886	A95H	4.45575	4.03287	4.47816	3.62517	-3.62202	-4.20135	total-loss	total-loss
1887	A95I	0.938966	4.03287	1.32644	3.62517	-4.29553	-4.20135	inactive-stable	total-loss
1888	A95K	6.02977	4.03287	6.16402	3.62517	-5.12684	-4.20135	total-loss	total-loss
1889	A95L	1.67989	4.03287	1.50126	3.62517	-4.38137	-4.20135	inactive-stable	total-loss
1890	A95M	4.03287	4.03287	3.62517	3.62517	-4.79823	-4.20135	total-loss	total-loss
1891	A95N	2.27552	4.03287	2.49402	3.62517	-3.75805	-4.20135	total-loss	total-loss
1892	A95P	6.47448	4.03287	4.82466	3.62517	-3.22392	-4.20135	total-loss	total-loss
1893	A95Q	3.30586	4.03287	2.88379	3.62517	-4.18489	-4.20135	total-loss	total-loss
1894	A95R	5.80172	4.03287	5.59167	3.62517	-5.40963	-4.20135	total-loss	total-loss
1895	A95S	2.1031	4.03287	1.46862	3.62517	-2.55639	-4.20135	unstable-active	total-loss
1896	A95T	2.03966	4.03287	1.76868	3.62517	-2.95474	-4.20135	unstable-active	total-loss
1897	A95V	0.903908	4.03287	0.408276	3.62517	-4.20135	-4.20135	inactive-stable	total-loss
1898	A95W	10.6192	4.03287	10.7924	3.62517	-4.90068	-4.20135	total-loss	total-loss
1899	A95Y	8.39529	4.03287	7.14224	3.62517	-4.5208	-4.20135	total-loss	total-loss
1900	D96A	2.5646	2.47874	2.57552	2.02523	-2.58116	-3.93818	unstable-active	total-loss
1901	D96C	3.28632	2.47874	3.09299	2.02523	-4.11808	-3.93818	total-loss	total-loss
1902	D96=		2.47874		2.02523		-3.93818	nan	nan
1903	D96E	2.8823	2.47874	1.70172	2.02523	-1.40479	-3.93818	unstable-active	total-loss
1904	D96F	2.09736	2.47874	1.74195	2.02523	-5.41506	-3.93818	total-loss	total-loss
1905	D96G	4.24391	2.47874	4.08448	2.02523	-3.90648	-3.93818	total-loss	total-loss
1906	D96H	0.61046	2.47874	0.585632	2.02523	-2.76588	-3.93818	WT-like	total-loss
1907	D96I	2.82954	2.47874	2.97144	2.02523	-4.99861	-3.93818	total-loss	total-loss
1908	D96K	2.89793	2.47874	2.60672	2.02523	-4	-3.93818	total-loss	total-loss
1909	D96L	2.4046	2.47874	1.6781	2.02523	-4.99861	-3.93818	total-loss	total-loss
1910	D96M	2.26494	2.47874	2.02523	2.02523	-4.99861	-3.93818	total-loss	total-loss
1911	D96N	1.13552	2.47874	0.882816	2.02523	-1.55039	-3.93818	WT-like	total-loss
1912	D96P	5.98943	2.47874	5.29971	2.02523	-4.36278	-3.93818	total-loss	total-loss
1913	D96Q	1.30172	2.47874	0.958678	2.02523	-1.42667	-3.93818	WT-like	total-loss
1914	D96R	2.30333	2.47874	1.8692	2.02523	-3.93818	-3.93818	total-loss	total-loss
1915	D96S	3.40805	2.47874	3.0531	2.02523	-3.53951	-3.93818	total-loss	total-loss
1916	D96T	2.74115	2.47874	2.40615	2.02523	-3.5563	-3.93818	total-loss	total-loss
1917	D96V	2.47874	2.47874	1.87425	2.02523	-3.46132	-3.93818	total-loss	total-loss
1918	D96W	1.99506	2.47874	2.13908	2.02523	-5.41506	-3.93818	inactive-stable	total-loss
1919	D96Y	2.03115	2.47874	1.63069	2.02523	-5.41506	-3.93818	total-loss	total-loss
1920	L97A	4.48195	4.17069	4.46891	3.92247	-2.59274	-2.97887	unstable-active	unstable-active
1921	L97C	4.23874	4.17069	3.85144	3.92247	-3.14424	-2.97887	total-loss	unstable-active
1922	L97D	5.18471	4.17069	5.37552	3.92247	-3.07687	-2.97887	total-loss	unstable-active
1923	L97E	4.83552	4.17069	4.8808	3.92247	-2.97887	-2.97887	unstable-active	unstable-active
1924	L97F	0.52092	4.17069	0.440402	3.92247	-2.47206	-2.97887	WT-like	unstable-active
1925	L97G	7.2477	4.17069	7.19621	3.92247	-3.45751	-2.97887	total-loss	unstable-active
1926	L97H	2.86448	4.17069	2.95167	3.92247	-2.8209	-2.97887	unstable-active	unstable-active
1927	L97I	1.21414	4.17069	1.34356	3.92247	-2.40445	-2.97887	WT-like	unstable-active
1928	L97K	6.95471	4.17069	7.05023	3.92247	-3.33288	-2.97887	total-loss	unstable-active
1929	L97=		4.17069		3.92247		-2.97887	nan	nan
1930	L97M	1.69287	4.17069	1.95276	3.92247	-2.23417	-2.97887	WT-like	unstable-active
1931	L97N	3.87276	4.17069	3.76264	3.92247	-2.9194	-2.97887	unstable-active	unstable-active
1932	L97P	11.3892	4.17069	10.4891	3.92247	-5.38959	-2.97887	total-loss	unstable-active
1933	L97Q	4.17069	4.17069	3.73724	3.92247	-2.9833	-2.97887	unstable-active	unstable-active
1934	L97R	6.00885	4.17069	5.78862	3.92247	-3.23118	-2.97887	total-loss	unstable-active
1935	L97S	5.05897	4.17069	4.96351	3.92247	-2.67902	-2.97887	unstable-active	unstable-active
1936	L97T	3.99782	4.17069	3.92247	3.92247	-2.72123	-2.97887	unstable-active	unstable-active
1937	L97V	2.00874	4.17069	2.19753	3.92247	-1.52502	-2.97887	unstable-active	unstable-active
1938	L97W	4.03253	4.17069	4.68184	3.92247	-3.94064	-2.97887	total-loss	unstable-active
1939	L97Y	1.32345	4.17069	1.27701	3.92247	-3.81323	-2.97887	inactive-stable	unstable-active
1940	V98A	2.69172	4.03805	2.78557	3.81443	-3.32361	-3.59846	total-loss	total-loss
1941	V98C	2.32287	4.03805	2.06236	3.81443	-3.14754	-3.59846	total-loss	total-loss
1942	V98D	4.70839	4.03805	4.42305	3.81443	-4.07019	-3.59846	total-loss	total-loss
1943	V98E	4.73149	4.03805	4.85149	3.81443	-4.07019	-3.59846	total-loss	total-loss
1944	V98F	3.5854	4.03805	4.22667	3.81443	-2.6013	-3.59846	unstable-active	total-loss
1945	V98G	5.82943	4.03805	5.87351	3.81443	-4.23247	-3.59846	total-loss	total-loss
1946	V98H	3.62471	4.03805	3.76328	3.81443	-4.07019	-3.59846	total-loss	total-loss
1947	V98I	1.21943	4.03805	1.18477	3.81443	-0.923423	-3.59846	WT-like	total-loss
1948	V98K	6.50506	4.03805	7.25971	3.81443	-4.23247	-3.59846	total-loss	total-loss
1949	V98L	1.06069	4.03805	1.05333	3.81443	-0.425375	-3.59846	WT-like	total-loss
1950	V98M	3.47897	4.03805	3.73178	3.81443	-1.71047	-3.59846	unstable-active	total-loss
1951	V98N	2.69264	4.03805	2.56282	3.81443	-4.07019	-3.59846	total-loss	total-loss
1952	V98P	6.07368	4.03805	4.98109	3.81443	-4.23247	-3.59846	total-loss	total-loss
1953	V98Q	4.03805	4.03805	3.56069	3.81443	-3.74489	-3.59846	total-loss	total-loss
1954	V98R	8.63609	4.03805	8.06069	3.81443	-4.23247	-3.59846	total-loss	total-loss
1955	V98S	4.04103	4.03805	3.81443	3.81443	-3.59846	-3.59846	total-loss	total-loss
1956	V98T	2.40011	4.03805	2.29747	3.81443	-3.32478	-3.59846	total-loss	total-loss
1957	V98=		4.03805		3.81443		-3.59846	nan	nan
1958	V98W	8.13207	4.03805	9.90328	3.81443	-2.97729	-3.59846	unstable-active	total-loss
1959	V98Y	5.14494	4.03805	5.6346	3.81443	-2.82577	-3.59846	unstable-active	total-loss
1960	I99A	4.71943	4.24437	4.86649	4.06109	-3.20638	-3.60702	total-loss	total-loss
1961	I99C	4.24437	4.24437	3.86362	4.06109	-3.26894	-3.60702	total-loss	total-loss
1962	I99D	5.36161	4.24437	5.40552	4.06109	-4.70275	-3.60702	total-loss	total-loss
1963	I99E	4.30655	4.24437	4.43	4.06109	-4.70275	-3.60702	total-loss	total-loss
1964	I99F	0.755287	4.24437	1.45948	4.06109	-3.54742	-3.60702	inactive-stable	total-loss
1965	I99G	6.93931	4.24437	7.17241	4.06109	-5.16453	-3.60702	total-loss	total-loss
1966	I99H	3.22241	4.24437	3.71328	4.06109	-3.84926	-3.60702	total-loss	total-loss
1967	I99=		4.24437		4.06109		-3.60702	nan	nan
1968	I99K	7.11621	4.24437	7.43661	4.06109	-5.16453	-3.60702	total-loss	total-loss
1969	I99L	1.0069	4.24437	1.36603	4.06109	-2.08307	-3.60702	WT-like	total-loss
1970	I99M	2.43	4.24437	2.52368	4.06109	-2.33914	-3.60702	unstable-active	total-loss
1971	I99N	4.16437	4.24437	4.06109	4.06109	-4.61889	-3.60702	total-loss	total-loss
1972	I99P	6.63759	4.24437	5.78713	4.06109	-5.16453	-3.60702	total-loss	total-loss
1973	I99Q	3.6831	4.24437	3.44598	4.06109	-4.70275	-3.60702	total-loss	total-loss
1974	I99R	6.31667	4.24437	6.87649	4.06109	-5.16453	-3.60702	total-loss	total-loss
1975	I99S	5.46184	4.24437	5.50937	4.06109	-1.84801	-3.60702	unstable-active	total-loss
1976	I99T	3.71621	4.24437	3.72839	4.06109	-3.10541	-3.60702	total-loss	total-loss
1977	I99V	1.51931	4.24437	1.49305	4.06109	-1.37228	-3.60702	WT-like	total-loss
1978	I99W	5.76678	4.24437	6.15092	4.06109	-3.59108	-3.60702	total-loss	total-loss
1979	I99Y	2.14161	4.24437	2.69879	4.06109	-3.60702	-3.60702	total-loss	total-loss
1980	F100A	5.52529	5.17126	5.3281	4.6269	-3.40067	-3.73769	total-loss	total-loss
1981	F100C	5.17126	5.17126	4.6269	4.6269	-3.73769	-3.73769	total-loss	total-loss
1982	F100D	5.79391	5.17126	5.45276	4.6269	-4.57353	-3.73769	total-loss	total-loss
1983	F100E	5.44989	5.17126	5.27684	4.6269	-4.57353	-3.73769	total-loss	total-loss
1984	F100=		5.17126		4.6269		-3.73769	nan	nan
1985	F100G	8.27874	5.17126	8.10816	4.6269	-4.87899	-3.73769	total-loss	total-loss
1986	F100H	2.97747	5.17126	2.94529	4.6269	-3.95545	-3.73769	total-loss	total-loss
1987	F100I	2.25954	5.17126	2.0658	4.6269	-2.10929	-3.73769	unstable-active	total-loss
1988	F100K	7.42874	5.17126	7.03523	4.6269	-4.87899	-3.73769	total-loss	total-loss
1989	F100L	2.13241	5.17126	2.02259	4.6269	-1.24034	-3.73769	unstable-active	total-loss
1990	F100M	3.39333	5.17126	3.21109	4.6269	-2.2512	-3.73769	unstable-active	total-loss
1991	F100N	4.32402	5.17126	4.285	4.6269	-4.57353	-3.73769	total-loss	total-loss
1992	F100P	7.88724	5.17126	6.20443	4.6269	-3.6637	-3.73769	total-loss	total-loss
1993	F100Q	4.61862	5.17126	4.10943	4.6269	-4.57353	-3.73769	total-loss	total-loss
1994	F100R	5.34103	5.17126	5.28437	4.6269	-4.87899	-3.73769	total-loss	total-loss
1995	F100S	6.69184	5.17126	6.19793	4.6269	-4.14522	-3.73769	total-loss	total-loss
1996	F100T	5.94529	5.17126	5.45592	4.6269	-3.54406	-3.73769	total-loss	total-loss
1997	F100V	3.34	5.17126	3.16925	4.6269	-2.22425	-3.73769	unstable-active	total-loss
1998	F100W	0.725172	5.17126	0.757241	4.6269	-2.03135	-3.73769	WT-like	total-loss
[truncated: 3,481 more rows]
