# Supplementary material for: Effect of naturally-occurring mutations on the stability and function of cancer-associated NQO1: Comparison of experiments and computation
Source: Front Mol Biosci. 2022 Nov 24;9:1063620. doi: 10.3389/fmolb.2022.1063620 (PMC9730889; doi:10.3389/fmolb.2022.1063620)
Supplement: Supplementary file 6 [file DataSheet2.XLSX]

## Sheet: Sheet1
	mutation	class_disease	exp_div_sol	ddg_melting_T	ddg_fad	ddg_prot	gemme_exp	gemme_exp_res	rosetta_exp_monomer	rosetta_exp_monomer_res	rosetta_exp_dimer	rosetta_exp_dimer_res	class_var_predicted	class_res_predicted
0	WT	WT	91	0	0	0	0	0	0	0	0	0	WT-like	WT-like
1	G3S	gnomad	185	0.144075	0.225034	-0.0125286	-0.211123	-0.305381	1.9692	1.9692	0.868218	2.06598	WT-like	WT-like
2	G3D	cosmic	349.58	0.540282	-0.0905047	-0.181351	-0.384234	-0.305381	2.02793	1.9692	2.32736	2.06598	unstable-active	WT-like
3	L7P	cosmic	49.6	inf	inf	inf	-4.94482	-3.94356	12.4444	3.4931	11.7671	3.5558	total-loss	total-loss
4	L7R	gnomad	0.99	inf	inf	inf	-5.14326	-3.94356	4.88241	3.4931	5.46052	3.5558	total-loss	total-loss
5	V9I	gnomad	76.44	0.61232	0.227684	-0.239505	-0.210511	-3.5749	-0.105517	3.14483	0.0555747	3.82264	WT-like	total-loss
6	T16M	gnomad	33.6	1.54881	1.46615	1.21724	-3.17683	-2.18223	0.767586	0.321379	0.990287	0.543678	inactive-stable	WT-like
7	Y20N	gnomad	51.41	1.83696	0.657279	0.414429	-1.74876	-1.5758	1.39241	1.72184	0.827816	1.04328	WT-like	WT-like
8	A29T	cosmic	114.81	-0.0360188	0.993657	0.016318	-0.188551	-2.06148	0.61	2.19517	0.567414	2.99092	WT-like	unstable-active
9	K32N	gnomad	76.38	0.0720376	-0.146119	-0.103276	-0.603112	-0.891749	0.107931	0.123793	0.332931	0.333161	WT-like	WT-like
10	G34V	gnomad	1.92	inf	inf	inf	-4.50228	-4.31745	2.78069	1.80448	2.6269	1.67552	total-loss	inactive-stable
11	E36K	gnomad	81.78	0	-0.127017	-0.192551	-1.14594	-2.39155	0.172414	0.194253	0.0744253	0.097069	WT-like	WT-like
12	S40L	gnomad	0.08	inf	inf	inf	-2.51587	-3.01999	1.53805	1.98759	1.8373	2.17172	WT-like	WT-like
13	D41G	gnomad	1.26	2.84549	inf	0.368456	-5.75987	-4.77111	3.79552	1.47793	3.87632	1.34017	total-loss	inactive-stable
14	D41Y	cosmic	0.42	3.49382	inf	0.998762	-5.17095	-4.77111	-0.511609	1.47793	-1.22851	1.34017	inactive-stable	inactive-stable
15	M45L	cosmic	32.76	1.3327	-0.400742	-0.625186	-1.1839	-2.93399	0.208621	1.41	0.22954	1.32684	WT-like	WT-like
16	M45I	cosmic	17.94	1.22464	-0.338047	-0.338537	-1.56259	-2.93399	0.663103	1.41	0.563793	1.32684	WT-like	WT-like
17	I51V	gnomad	39.68	1.80094	1.34529	1.43101	-1.03028	-3.31068	-0.443793	0.297586	-0.394483	0.914138	WT-like	inactive-stable
18	W106R	gnomad	5.04	2.3052	3.77615	-1.15091	-5.12719	-4.59059	0.645517	0.861954	2.58598	2.94546	inactive-stable	inactive-stable
19	W106C	cosmic	21.12	0.90047	-0.0435916	1.08265	-4.48803	-4.59059	1.65977	0.861954	3.41115	2.94546	inactive-stable	inactive-stable
20	F107C	gnomad	13.3	-0.216113	-1.09986	-0.723953	-0.680039	-2.52489	1.72149	0.912184	3.10994	3.1927	WT-like	WT-like
21	M155I	cosmic	4.9	0.324169	2.34266	2.63556	-2.55529	-2.55529	1.16126	0.725977	1.90397	2.30856	WT-like	WT-like
22	H162N	cosmic	29.25	0.252132	2.039	-0.0472404	-0.827626	-2.77862	0.334828	0.476667	0.0787356	1.01684	WT-like	WT-like
